# Supplementary material for: Multidimensional exposure architecture shapes vaping-associated transcriptomic dysregulation in oral epithelium
Source: Front Oncol. 2026 Jun 1;16:1838256. doi: 10.3389/fonc.2026.1838256 (PMC13265642; doi:10.3389/fonc.2026.1838256)
Supplement: Supplementary file 6 [file Table1.xlsx]

## Sheet: Sheet 1 | Vapers vs. Non-users
Table S1. Differentially expressed genes (DEGs) in vapers as compared to non-users
Gene ID	P-value (Vaper vs. Non-user)	FDR step up (Vaper vs. Non-user)	Ratio (Vaper vs. Non-user)	Fold change (Vaper vs. Non-user)*	LSMean(Vaper) (Vaper vs. Non-user)	LSMean(Non-user) (Vaper vs. Non-user)
7SK	6.38519e-05	0.00162552	1.61461	1.61461	12.1688	11.4776
A2M	2.01498e-05	0.000917123	0.408533	-2.44778	0.597438	1.88891
AAAS	0.000119027	0.00219004	0.399148	-2.50534	0.113981	1.43899
AARS	0.00232971	0.012794	0.425675	-2.34921	0.710603	1.94278
AARSD1	0.0107931	0.0370256	0.444693	-2.24874	-0.672309	0.496808
AASS	0.00146235	0.00946498	0.349516	-2.8611	-0.865248	0.651323
ABCB10	0.000840063	0.00669538	0.484822	-2.06261	0.054751	1.09922
ABCB6	0.00372058	0.0174635	0.426351	-2.34549	-0.449219	0.780668
ABCC10	0.00131729	0.00883649	0.393236	-2.54301	0.608749	1.95528
ABCC3	0.00280261	0.0144206	0.450017	-2.22214	0.0428776	1.19483
ABCC4	0.000177054	0.00270359	0.268773	-3.72061	-1.52807	0.367465
ABCC5	0.000587436	0.00536581	0.491303	-2.0354	1.32671	2.35203
ABCF2	0.00121466	0.00844641	0.37658	-2.65548	-0.238867	1.1701
ABHD10	0.000243784	0.00322741	0.280239	-3.56839	-2.4832	-0.647931
ABHD11-AS1	2.73954e-08	0.000101352	4.65062	4.65062	0.312125	-1.9053
ABHD6	0.00242061	0.0130907	0.352908	-2.8336	-0.460583	1.04205
ABHD8	0.000173995	0.00266842	1.98522	1.98522	0.436666	-0.552635
ABI3BP	0.0110119	0.0375207	0.466907	-2.14175	-0.260234	0.838559
ABL1	0.00158677	0.00996828	0.637128	-1.56954	2.39936	3.04971
ABRACL	0.00338536	0.0164219	1.59998	1.59998	1.63685	0.958799
ABTB2	9.95576e-06	0.000655335	1.81187	1.81187	8.02128	7.1638
AC002519.2	0.00222506	0.0123904	1.89802	1.89802	0.677164	-0.247328
AC004233.3	0.000860074	0.00678946	1.7741	1.7741	-0.106392	-0.933481
AC004453.1	0.000654066	0.00576162	0.436403	-2.29146	0.982547	2.17881
AC004637.1	0.0022058	0.0123331	2.03773	2.03773	-1.34721	-2.37418
AC004656.1	0.00596962	0.0245166	0.533308	-1.87509	-0.200807	0.706152
AC004678.1	0.000128293	0.00228166	3.40932	3.40932	-0.151069	-1.92055
AC004908.2	0.00557443	0.0234402	2.10992	2.10992	-1.31356	-2.39075
AC005005.4	0.00117585	0.0082917	1.86396	1.86396	-0.713989	-1.61236
AC005083.1	0.000756081	0.00625223	1.9698	1.9698	5.01693	4.03888
AC005183.1	0.000706757	0.00603465	1.71195	1.71195	3.69331	2.91767
AC005264.1	0.00120066	0.00839791	1.63628	1.63628	2.0115	1.30108
AC005332.9	0.00940484	0.0334958	0.597079	-1.67482	0.227692	0.971699
AC005391.1	0.000487045	0.00480989	2.47785	2.47785	-0.601631	-1.91072
AC005606.1	0.00268742	0.0140075	4.46292	4.46292	-3.19691	-5.3549
AC005670.2	0.000282863	0.0034981	0.228785	-4.37092	-2.70598	-0.57804
AC005726.5	0.0017041	0.0104744	3.90301	3.90301	-1.29689	-3.26148
AC005736.3	0.00133624	0.00891293	2.89988	2.89988	0.285395	-1.2506
AC005786.3	8.77097e-07	0.000229652	4.40631	4.40631	1.82272	-0.316855
AC005899.8	0.000456985	0.00467102	2.44996	2.44996	-0.619521	-1.91228
AC005921.3	4.06073e-05	0.00130528	1.79936	1.79936	1.57482	0.727335
AC006064.4	0.000444096	0.00456587	8.15103	8.15103	2.81998	-0.206998
AC006064.5	9.69229e-06	0.00065096	3.09804	3.09804	6.30638	4.67502
AC006449.6	0.000232899	0.00315335	2.71956	2.71956	-1.24599	-2.68937
AC006504.5	0.00533482	0.0226586	0.385949	-2.59102	-1.33831	0.0352101
AC007000.2	0.00864156	0.0314901	2.20916	2.20916	-2.26828	-3.41178
AC007032.1	0.000381961	0.00417116	3.53266	3.53266	-0.0864318	-1.90719
AC007068.1	0.00143179	0.00934652	0.3721	-2.68745	-1.53739	-0.111151
AC007163.1	1.01319e-07	0.000112213	3.07323	3.07323	1.47306	-0.146702
AC007191.1	5.24152e-06	0.000470895	1.92942	1.92942	2.08658	1.13841
AC007192.1	0.00925779	0.0331289	0.365286	-2.73758	-1.47215	-0.0192429
AC007283.1	0.00364964	0.017194	2.60047	2.60047	1.26472	-0.114054
AC007292.1	5.55819e-06	0.000487451	1.71189	1.71189	4.16115	3.38556
AC007383.2	0.0117179	0.0392905	1.99875	1.99875	-0.486161	-1.48526
AC007683.1	0.00585286	0.0242122	0.562498	-1.77779	-0.949457	-0.119376
AC007731.4	0.00171412	0.0105047	2.24381	2.24381	-0.594859	-1.76081
AC008026.3	0.00308878	0.0153899	2.09497	2.09497	-0.390324	-1.45725
AC008406.3	9.62198e-05	0.00198967	1.56853	1.56853	3.70538	3.05596
AC008429.1	0.00261672	0.0137818	2.2795	2.2795	-0.347325	-1.53605
AC008514.1	0.00283095	0.0145348	2.713	2.713	-0.0335662	-1.47346
AC008736.1	0.0162394	0.0497788	2.05972	2.05972	-0.845698	-1.88815
AC008894.3	1.14412e-05	0.000689897	2.03232	2.03232	7.90922	6.88609
AC008972.1	0.00074047	0.00618818	2.34459	2.34459	-0.863398	-2.09273
AC008972.2	0.00201101	0.0116134	1.74811	1.74811	1.64235	0.836556
AC009088.3	2.50816e-07	0.000172666	5.75319	5.75319	6.45729	3.93293
AC009133.2	0.00351715	0.0168046	0.353296	-2.83049	-2.85345	-1.3524
AC009269.6	0.00864564	0.031498	2.06933	2.06933	-1.22676	-2.27592
AC009487.2	0.00689269	0.0272312	0.462916	-2.16022	-0.130444	0.980734
AC009506.1	0.00284866	0.0145804	1.78419	1.78419	1.83761	1.00235
AC009961.1	0.00728959	0.0281794	2.01867	2.01867	-0.230298	-1.2437
AC010186.2	0.00175346	0.0106751	0.37441	-2.67087	-0.0869571	1.33035
AC010207.1	0.000374968	0.00413265	1.94451	1.94451	-0.346319	-1.30572
AC010271.1	6.33262e-05	0.0016193	2.08851	2.08851	1.63659	0.574112
AC010331.1	0.00149134	0.00958425	2.4645	2.4645	-0.345201	-1.64649
AC010343.1	0.0128336	0.0417476	0.647249	-1.545	1.92017	2.54778
AC010422.3	0.00255432	0.0135481	0.454114	-2.20209	0.316102	1.45498
AC010507.2	4.43483e-05	0.00135439	4.05751	4.05751	5.25429	3.23369
AC010531.3	0.00202066	0.0116528	1.58638	1.58638	0.913918	0.248177
AC010653.2	0.00180007	0.0108477	3.25345	3.25345	-2.46908	-4.17105
AC010761.5	8.19312e-07	0.000229652	10.5702	10.5702	0.77305	-2.62888
AC011330.1	0.000409585	0.00436029	0.211815	-4.7211	-2.71591	-0.476788
AC011337.1	0.00119916	0.00839161	0.393124	-2.54373	-0.715648	0.631297
AC011447.1	0.00157539	0.00990813	0.599745	-1.66738	1.03365	1.77123
AC011462.3	0.00103958	0.0076576	2.35691	2.35691	0.516978	-0.71992
AC011472.5	0.00230701	0.0127012	1.80926	1.80926	-0.02987	-0.885273
AC011498.4	0.00825433	0.0305575	2.59928	2.59928	-1.84221	-3.22033
AC011558.1	0.00246763	0.0132328	4.22074	4.22074	0.33222	-1.74527
AC011676.5	0.0146067	0.0459504	2.09394	2.09394	-1.388	-2.45422
AC011753.2	0.000214527	0.00299721	1.81727	1.81727	1.96207	1.1003
AC012085.1	0.0130536	0.0422803	0.407114	-2.45632	1.44278	2.73928
AC012100.3	0.000684157	0.00591166	2.93938	2.93938	-1.44908	-3.00459
AC012456.1	0.000742397	0.00619683	1.70831	1.70831	2.59769	1.82512
AC012615.6	0.00328407	0.0160436	1.59914	1.59914	0.935525	0.25823
AC013394.1	0.00434355	0.0195223	1.51441	1.51441	3.2874	2.68864
AC015674.1	0.00427052	0.0192675	2.27958	2.27958	1.335	0.146235
AC015688.8	0.00126641	0.00863896	4.35784	4.35784	-0.253419	-2.37703
AC015712.1	0.00239728	0.0129947	2.3177	2.3177	-0.831209	-2.0439
AC015712.6	0.00288339	0.0146899	2.52053	2.52053	-1.34091	-2.67464
AC015799.1	9.68227e-05	0.00199544	1.64649	1.64649	2.40829	1.6889
AC015912.3	0.000636578	0.00566354	2.1299	2.1299	0.364196	-0.726592
AC016588.1	0.000201701	0.00289279	4.93869	4.93869	-1.25826	-3.56239
AC016722.2	0.000424835	0.00444849	0.455371	-2.19601	-1.635	-0.50011
AC016727.1	0.000828323	0.0066306	1.53498	1.53498	1.29544	0.677219
AC017002.1	0.000282443	0.00349552	1.9694	1.9694	1.72416	0.746399
AC017002.3	0.000325294	0.0038013	2.21039	2.21039	0.720275	-0.424024
AC018992.1	0.0117546	0.0393853	0.503145	-1.9875	-1.49403	-0.503074
AC019080.1	3.45371e-06	0.000428755	0.163484	-6.11682	-1.81453	0.798251
AC019205.3	0.000860551	0.00678946	0.525093	-1.90442	1.4886	2.41796
AC019349.1	0.00558594	0.0234717	33.2613	33.2613	7.046	1.99023
AC020741.1	0.0094167	0.0335163	1.91086	1.91086	-0.770552	-1.70478
AC020763.4	0.00756749	0.028842	0.413763	-2.41685	3.06432	4.33745
AC020911.1	0.000132889	0.00230521	3.25407	3.25407	-1.42044	-3.12268
AC021491.2	0.00749689	0.028639	2.09448	2.09448	0.370767	-0.695823
AC022007.1	0.000259363	0.00334101	1.57277	1.57277	2.30936	1.65605
AC022400.6	0.00131268	0.00881989	1.93406	1.93406	2.65263	1.701
AC022431.1	0.0032407	0.0158975	0.616335	-1.62249	1.75115	2.44936
AC022919.1	0.00327756	0.0160165	0.44239	-2.26045	-1.66578	-0.489173
AC022966.2	2.26803e-05	0.00096572	1.83183	1.83183	6.11787	5.24459
AC022968.1	0.000546265	0.0051339	0.451553	-2.21458	0.258665	1.4057
AC023590.1	0.000110379	0.00210245	2.43365	2.43365	1.0373	-0.245822
AC023830.1	0.00222689	0.0123964	1.77029	1.77029	1.59665	0.772661
AC023830.3	0.000434282	0.00450138	1.918	1.918	0.965589	0.0259856
AC023906.5	0.00605953	0.0247933	1.93926	1.93926	-0.113537	-1.06904
AC025048.4	0.00337767	0.0163894	0.35998	-2.77794	-2.83311	-1.3591
AC025171.2	0.00631188	0.025533	0.425684	-2.34916	-2.43913	-1.20699
AC025198.1	0.00370063	0.0173896	1.86268	1.86268	-0.213752	-1.11113
AC025754.1	0.000175029	0.00267761	4.30375	4.30375	-0.384754	-2.49035
AC026202.2	0.000401308	0.00429988	2.38091	2.38091	-0.305908	-1.55742
AC026471.1	0.00250436	0.0133715	0.443761	-2.25346	-0.135884	1.03626
AC026803.2	0.00359144	0.0170266	2.61456	2.61456	-1.46407	-2.85064
AC026954.3	0.0147155	0.0462049	3.73513	3.73513	-3.16187	-5.06303
AC026979.1	0.00353042	0.0168361	0.38579	-2.59209	-3.26053	-1.88641
AC027117.2	8.30052e-05	0.00185076	2.71473	2.71473	3.36993	1.92912
AC027277.1	0.00225403	0.012497	0.2915	-3.43053	-0.473003	1.30543
AC027319.1	0.000797462	0.00645406	2.16072	2.16072	2.08995	0.978437
AC055713.1	0.00467108	0.0205637	1.62148	1.62148	0.354516	-0.342793
AC055811.3	0.0014384	0.00937487	1.8095	1.8095	1.42511	0.569526
AC060780.1	0.0142427	0.0451234	0.664768	-1.50429	0.30423	0.893308
AC068491.4	0.00669384	0.0265791	1.66683	1.66683	1.64173	0.904625
AC068580.3	2.15772e-06	0.000348028	2.61903	2.61903	2.00803	0.618999
AC068587.10	2.2221e-05	0.000960293	5.08568	5.08568	-0.588945	-2.93539
AC068993.1	0.00516569	0.0221452	1.58392	1.58392	1.32074	0.657237
AC072022.1	0.000229671	0.00312315	2.36701	2.36701	0.862113	-0.380951
AC073136.1	0.000123024	0.00223117	0.382338	-2.61548	-2.26119	-0.874113
AC073335.2	9.90969e-05	0.00201686	1.70061	1.70061	2.05372	1.28767
AC073349.2	0.00175356	0.0106751	0.373967	-2.67404	-2.15076	-0.731738
AC073592.3	4.13979e-05	0.00131608	2.20271	2.20271	2.73761	1.59833
AC073592.5	0.00202539	0.0116757	1.81078	1.81078	0.731759	-0.124849
AC073592.6	0.00243338	0.0131172	1.75023	1.75023	0.588148	-0.219395
AC073592.9	0.0039681	0.0182469	2.09957	2.09957	-0.587659	-1.65775
AC073896.4	5.59075e-05	0.00154465	2.14053	2.14053	1.51963	0.421663
AC074143.1	0.000466451	0.00472551	3.40986	3.40986	0.0265591	-1.74315
AC078814.1	0.00394177	0.0181865	0.646115	-1.54771	2.65891	3.28905
AC080023.1	0.000415578	0.00440422	2.74676	2.74676	-0.895689	-2.35342
AC083799.1	0.00123341	0.00852723	1.56341	1.56341	1.00408	0.35938
AC083837.1	0.0101843	0.0355139	2.60226	2.60226	-3.78686	-5.16663
AC084757.1	0.000625078	0.00560366	1.81003	1.81003	1.39577	0.539755
AC084880.1	0.000212156	0.00298318	1.98993	1.98993	2.75362	1.7609
AC087289.5	0.00312544	0.0155202	2.82135	2.82135	-1.25495	-2.75134
AC087741.3	0.000157946	0.00251404	2.08395	2.08395	0.985206	-0.0741129
AC090409.1	0.00437726	0.0196418	2.58899	2.58899	-1.5906	-2.96299
AC090527.2	0.00528296	0.0224882	0.260895	-3.83296	-2.58574	-0.647284
AC090970.1	0.000526306	0.00502057	2.50678	2.50678	0.491526	-0.83431
AC091046.2	0.00580128	0.0240463	2.47306	2.47306	-1.12382	-2.43012
AC091132.1	0.00702313	0.0275163	0.517907	-1.93085	-0.345977	0.603259
AC091167.1	0.0036595	0.0172208	0.394165	-2.53701	-1.03565	0.307482
AC091167.2	0.000323923	0.00379404	2.75441	2.75441	0.0889314	-1.37281
AC091982.3	0.00325999	0.0159732	1.6194	1.6194	0.438299	-0.257164
AC092053.2	6.91333e-05	0.00169973	2.20439	2.20439	1.93958	0.799197
AC092117.2	0.000912267	0.00704321	1.56817	1.56817	2.26969	1.62061
AC092118.1	9.83025e-05	0.00201009	1.69133	1.69133	3.51026	2.7521
AC092120.2	0.00724305	0.0280322	2.0173	2.0173	-1.50529	-2.51772
AC092299.1	0.00268032	0.0139875	2.1343	2.1343	3.83846	2.74469
AC092747.4	0.0080625	0.0300901	1.81729	1.81729	0.0596915	-0.802094
AC093249.6	0.00111124	0.00801337	2.08274	2.08274	0.0276394	-1.03084
AC093367.1	0.00212684	0.0120465	2.03035	2.03035	0.259316	-0.762412
AC093525.10	0.000642404	0.00568958	2.28078	2.28078	2.3298	1.14027
AC093525.8	8.31686e-05	0.0018519	1.80112	1.80112	2.13195	1.28306
AC093799.2	0.000262768	0.00336808	1.93896	1.93896	-0.522613	-1.47789
AC093909.6	0.0034711	0.0166472	0.415481	-2.40685	-3.06309	-1.79594
AC096947.1	0.000419961	0.00442191	0.360695	-2.77242	-2.87881	-1.40766
AC098591.2	0.000724832	0.00613194	1.63709	1.63709	6.66193	5.95079
AC098614.1	4.14266e-09	5.63032e-05	1.86029	1.86029	7.4727	6.57717
AC099336.2	0.000278374	0.00346855	0.19107	-5.23369	-2.45644	-0.0686071
AC099494.1	0.012844	0.041757	0.474068	-2.1094	-1.16273	-0.0858991
AC099560.2	0.00226567	0.0125468	0.295234	-3.38714	-1.03237	0.727699
AC099676.1	6.4547e-05	0.00163565	1.71082	1.71082	1.49743	0.722735
AC100788.1	0.00176396	0.0107266	1.61764	1.61764	4.6237	3.92981
AC100788.2	0.00115175	0.00817756	1.62505	1.62505	6.00063	5.30014
AC100810.3	0.00315259	0.015595	1.88547	1.88547	-0.374193	-1.28912
AC103563.7	0.000149645	0.00245768	2.46259	2.46259	3.73041	2.43023
AC103691.1	0.00704576	0.0275853	1.81485	1.81485	-0.0356254	-0.895472
AC104109.2	4.7606e-05	0.00139995	3.19382	3.19382	-1.22843	-2.90371
AC104452.1	0.00205188	0.0117835	0.295156	-3.38804	-2.94274	-1.18229
AC104996.2	0.000457308	0.00467102	1.70824	1.70824	0.965523	0.193014
AC105233.6	2.34583e-05	0.000975782	5.5342	5.5342	-0.271458	-2.73983
AC106037.2	0.000929118	0.00713629	1.74095	1.74095	2.67823	1.87836
AC106712.1	0.00376942	0.0176176	2.6761	2.6761	-3.40708	-4.82721
AC107464.2	5.35264e-05	0.00151847	3.46951	3.46951	-0.330341	-2.12507
AC108062.1	0.00262307	0.0137976	0.429151	-2.33018	-1.61306	-0.392611
AC108134.1	7.18426e-05	0.00174269	1.83445	1.83445	5.97901	5.10366
AC109454.4	0.000118621	0.00219004	3.35691	3.35691	-1.65961	-3.40674
AC110769.3	0.000746232	0.00621145	1.85823	1.85823	2.42738	1.53346
AC112484.1	0.00860794	0.0314023	0.471211	-2.12219	-1.93475	-0.849195
AC112907.3	0.00909659	0.0327081	1.52809	1.52809	0.0264027	-0.585331
AC113189.2	0.00452625	0.0201001	1.59822	1.59822	2.7954	2.11893
AC113189.4	0.000112425	0.00212526	3.6239	3.6239	2.85046	0.992915
AC113410.3	1.99354e-06	0.000348028	4.71423	4.71423	0.391183	-1.84584
AC114402.2	0.00447155	0.0199242	1.75304	1.75304	0.966902	0.157043
AC118754.1	9.69751e-05	0.00199544	2.30156	2.30156	-0.149718	-1.35233
AC120057.4	0.000918844	0.00707086	1.67451	1.67451	0.596108	-0.147632
AC122718.1	0.00115328	0.0081814	1.65146	1.65146	3.06384	2.3401
AC124287.1	3.91292e-05	0.00128678	2.95176	2.95176	-1.6724	-3.23397
AC124319.1	0.00667625	0.0265539	2.10038	2.10038	0.348404	-0.722246
AC126755.2	0.00200509	0.0115913	0.374006	-2.67375	-0.543256	0.87561
AC127502.2	0.0120764	0.0401168	0.485489	-2.05978	-0.943064	0.099426
AC127537.3	0.00393842	0.0181781	1.64909	1.64909	0.502157	-0.219513
AC131238.1	1.63817e-05	0.000813772	2.19562	2.19562	2.54128	1.40665
AC132192.2	0.00650845	0.0260938	2.0793	2.0793	-0.893829	-1.94993
AC132872.3	0.000374288	0.00413265	2.25096	2.25096	1.40571	0.235171
AC132938.6	2.7964e-05	0.00108293	2.29448	2.29448	2.53144	1.33328
AC133065.6	0.00368015	0.0173081	0.431181	-2.31921	-2.23437	-1.02074
AC133550.1	0.0150018	0.0468418	2.98189	2.98189	-0.416296	-1.99252
AC133644.2	1.00298e-05	0.000657588	2.7719	2.7719	-0.291747	-1.76262
AC133919.2	0.00046994	0.0047376	2.167	2.167	1.52268	0.406983
AC135586.1	0.00110116	0.00796211	2.17046	2.17046	-1.1421	-2.26009
AC135731.1	0.00163437	0.010186	3.61361	3.61361	-1.09358	-2.94702
AC136469.2	0.000684635	0.00591166	1.9309	1.9309	1.03956	0.0902846
AC136632.1	7.28709e-05	0.00175452	0.542574	-1.84307	1.89604	2.77815
AC136944.2	0.00604041	0.0247212	2.10569	2.10569	0.430394	-0.643899
AC138305.3	3.60981e-05	0.00122972	7.99095	7.99095	-0.17121	-3.16958
AC138409.2	0.000207636	0.00295479	0.302473	-3.30608	-0.35976	1.36536
AC138430.1	0.00162557	0.0101465	2.18619	2.18619	-1.30583	-2.43425
AC138811.2	0.00182677	0.0109394	0.258731	-3.86502	-4.92314	-2.97266
AC138969.1	9.78245e-05	0.00200586	0.315352	-3.17106	0.173727	1.83869
AC139099.4	0.00186597	0.0111089	3.12628	3.12628	-1.27683	-2.92127
AC139149.1	0.0024154	0.0130715	2.12484	2.12484	0.787635	-0.299718
AC141586.1	3.0731e-05	0.00112631	1.6378	1.6378	2.54854	1.83679
AC145207.2	1.99137e-05	0.000908878	13.8967	13.8967	0.524266	-3.27241
AC145207.3	0.00508736	0.0218946	9.79916	9.79916	4.12778	0.835124
AC145285.7	0.00253937	0.0134992	1.99295	1.99295	1.13764	0.142737
AC211433.1	0.00455011	0.0201645	0.659586	-1.5161	0.699881	1.30025
AC211486.2	0.000616592	0.00555805	2.42866	2.42866	0.0709906	-1.20917
AC211486.4	0.00100038	0.00747885	4.47661	4.47661	-0.941901	-3.10431
AC233723.1	4.48801e-06	0.00044454	3.3233	3.3233	-1.10104	-2.83366
AC240504.1	0.000945886	0.00722239	1.8364	1.8364	0.351714	-0.525168
AC241585.2	0.000347228	0.00394308	0.323871	-3.08765	0.943895	2.5704
AC241952.1	0.000235731	0.00317162	0.24466	-4.0873	-1.51224	0.518911
AC245041.1	0.00181895	0.0109084	0.439952	-2.27298	-1.02245	0.162129
AC245060.5	0.000667011	0.00584266	2.36824	2.36824	2.72887	1.48505
AC245100.4	0.00244606	0.0131555	0.37372	-2.6758	-1.68449	-0.264524
ACACB	1.42245e-06	0.000301304	0.223592	-4.47243	-1.56356	0.597497
ACAD10	0.00164571	0.0102412	0.59596	-1.67797	1.47921	2.22593
ACAD11	1.11449e-05	0.000683811	0.400085	-2.49947	0.740458	2.06208
ACAT1	0.00455251	0.0201645	0.495965	-2.01627	-0.918304	0.093385
ACHE	0.000251713	0.00327922	1.94731	1.94731	2.59979	1.6383
ACO1	7.83209e-05	0.00182	0.523089	-1.91172	-0.0928663	0.842004
ACOT7	0.000263916	0.00337232	0.338449	-2.95466	-1.44201	0.120976
ACP2	0.000798066	0.00645406	0.39734	-2.51674	-0.313925	1.01763
ACP6	0.00010022	0.00201686	0.306369	-3.26404	-0.925842	0.780817
ACPP	5.72731e-06	0.000493465	0.465152	-2.14983	1.87101	2.97524
ACSF2	3.09885e-05	0.00112631	0.2547	-3.92619	-1.1263	0.846829
ACSF3	0.00630145	0.0255115	0.586399	-1.70532	1.16908	1.93912
ACSS1	1.65757e-05	0.000815073	0.266947	-3.74607	0.551271	2.45665
ACSS2	9.39639e-05	0.00196515	0.595824	-1.67835	1.8854	2.63244
ACTG1	0.000125321	0.00225773	1.5495	1.5495	12.6433	12.0115
ACTG1P11	0.000904389	0.00700741	1.78157	1.78157	1.3278	0.494656
ACTG1P2	0.000904389	0.00700741	1.78157	1.78157	1.3278	0.494656
ACTG1P20	0.00085905	0.00678946	1.63889	1.63889	3.32599	2.61327
ACTR5	0.00114945	0.0081683	0.443228	-2.25618	-1.34141	-0.167532
ACY1	3.51654e-06	0.000428755	0.232136	-4.30781	-3.01868	-0.911724
AD000090.1	0.01073	0.0368776	0.283509	-3.52723	-1.09681	0.72172
ADAM15	0.000169928	0.00262409	0.609484	-1.64073	3.0245	3.73884
ADAM21	0.001393	0.00915221	1.80824	1.80824	1.5515	0.696909
ADAM23	9.55196e-06	0.000644153	0.256721	-3.89527	-1.71657	0.245158
ADAM28	0.0119899	0.0399311	0.479644	-2.08488	-0.953437	0.106526
ADAM32	0.00762077	0.0289849	2.33896	2.33896	-1.45282	-2.67869
ADAP1	0.000330701	0.00384607	1.81004	1.81004	4.2755	3.41948
ADARB1	0.00805516	0.0300694	0.620469	-1.61168	0.113954	0.802522
ADAT2	0.00199987	0.0115693	0.343924	-2.90762	-1.55703	-0.0171902
ADCY3	0.000335854	0.00388313	0.319376	-3.1311	-0.305347	1.34132
ADGRA3	0.00199166	0.0115369	0.326269	-3.06495	-2.02486	-0.408994
ADGRF1	0.000512289	0.00495553	1.64163	1.64163	8.72262	8.00749
ADGRF4	0.00295776	0.0149444	0.476996	-2.09645	2.17582	3.24377
ADH5	0.00126842	0.00864912	0.38698	-2.58411	0.200803	1.57047
ADH7	4.56855e-05	0.00137634	0.170819	-5.85415	1.2907	3.84016
ADHFE1	3.74244e-05	0.00124914	0.265554	-3.76572	-3.11871	-1.20579
ADIPOR1P2	0.00957375	0.0339281	1.51926	1.51926	0.636644	0.0332795
ADIRF	7.9748e-05	0.00183509	1.5906	1.5906	9.41063	8.74106
ADO	0.00333525	0.0162504	0.42971	-2.32715	-1.25405	-0.0354802
ADORA2B	0.00022694	0.00309974	0.307995	-3.24681	-3.02901	-1.32999
ADPGK	0.00566349	0.0236712	0.637008	-1.56984	1.8006	2.45122
ADSS	0.00357287	0.0169727	0.487718	-2.05036	0.946573	1.98245
AES	2.77209e-05	0.00108033	1.60189	1.60189	7.55445	6.87467
AFDN-AS1	2.14246e-05	0.000938954	1.73021	1.73021	3.54241	2.75146
AFG3L1P	0.00715604	0.0278313	0.529894	-1.88717	0.823945	1.74017
AGAP1	3.75495e-06	0.000435944	0.476765	-2.09747	1.66695	2.7356
AGAP2-AS1	0.00343821	0.0165471	0.383473	-2.60775	-2.53834	-1.15554
AGAP6	0.000889577	0.0069525	0.370263	-2.70079	-0.411935	1.02144
AGK	0.00440121	0.0197278	0.493345	-2.02698	0.970941	1.99027
AGL	8.8611e-06	0.000612565	0.32512	-3.07579	-0.0594029	1.56155
AGO3	5.16166e-05	0.00148069	0.507256	-1.97139	1.57732	2.55654
AGPS	0.0018024	0.0108485	0.373835	-2.67497	-0.0532895	1.36624
AHCYL2	0.00130716	0.00881443	0.500506	-1.99798	1.10404	2.10258
AIFM1	0.0129464	0.0420154	0.538616	-1.85661	-0.410861	0.481811
AIP	0.000854712	0.00676644	0.476822	-2.09722	0.0281215	1.0966
AIRN	0.00531877	0.0225962	1.95513	1.95513	-0.32489	-1.29216
AK2	0.00338677	0.0164239	0.659392	-1.51655	2.6486	3.24939
AKAP1	0.00118201	0.00833158	0.319009	-3.13471	0.383262	2.03159
AKAP7	0.000116075	0.00216619	0.301277	-3.3192	-2.0996	-0.368759
AKIRIN2	9.40584e-06	0.000639427	1.52313	1.52313	4.93449	4.32745
AKR1B1	0.00111564	0.00803267	0.368021	-2.71723	-1.36244	0.0797009
AKR1B10	0.00549738	0.0232059	0.290376	-3.44381	-0.584305	1.1997
AKR1C1	0.000369951	0.00410775	0.258543	-3.86783	-0.927417	1.02411
AKR1C2	0.000159953	0.00253623	0.213909	-4.67487	-0.371814	1.85311
AKR1C3	0.00965623	0.0341117	0.331945	-3.01255	-1.80424	-0.213258
AKT3	0.00379761	0.0177093	0.359612	-2.78077	-0.0452353	1.43025
AL008721.2	0.000895277	0.00697631	0.387163	-2.58289	-1.65434	-0.285358
AL021707.1	0.00639704	0.0257785	1.85999	1.85999	0.393127	-0.502169
AL021707.6	0.000396625	0.00427465	1.89348	1.89348	0.530482	-0.390555
AL021707.7	0.00305736	0.0152933	1.88403	1.88403	-1.44861	-2.36243
AL022067.1	0.00250709	0.0133792	2.73975	2.73975	-1.54781	-3.00186
AL024493.1	0.00108502	0.00787987	1.66628	1.66628	1.0391	0.302467
AL031282.2	0.0017338	0.0105939	1.61947	1.61947	2.40484	1.70932
AL031777.1	0.00060737	0.00551037	1.73749	1.73749	1.51186	0.71486
AL034546.1	0.0068947	0.0272327	2.53099	2.53099	-1.77388	-3.11358
AL035448.1	0.00880373	0.0319274	2.02438	2.02438	-1.10362	-2.1211
AL049569.1	0.00553909	0.0233164	2.19256	2.19256	-1.29913	-2.43174
AL049647.1	0.0122358	0.0404726	0.541886	-1.84541	-0.761771	0.122168
AL096814.1	2.8128e-05	0.00108436	3.71425	3.71425	-1.82221	-3.71528
AL109618.1	0.0049129	0.0213552	0.627067	-1.59473	0.719239	1.39255
AL109918.1	0.00196693	0.011459	0.336095	-2.97535	-2.81957	-1.24651
AL109923.1	0.000743264	0.00619683	2.32051	2.32051	0.253933	-0.960507
AL109976.1	0.00660529	0.0263541	1.83459	1.83459	0.0119328	-0.863526
AL118558.3	0.0162323	0.0497754	1.94166	1.94166	-1.69397	-2.65126
AL121603.2	0.00497808	0.0215421	1.97201	1.97201	0.831156	-0.148511
AL121987.2	0.00679925	0.0269329	1.77274	1.77274	-0.728329	-1.55431
AL133346.1	0.000571247	0.00527117	3.51577	3.51577	-2.54047	-4.35431
AL133352.1	0.000721591	0.00612647	0.318122	-3.14345	-2.26194	-0.609592
AL133415.1	0.0033434	0.0162805	0.344363	-2.90391	-2.11908	-0.581083
AL136126.1	0.00113395	0.00810447	0.485374	-2.06027	-0.627613	0.415219
AL136131.3	0.0031442	0.0155627	0.238486	-4.19312	-1.22796	0.840063
AL136454.1	0.00629275	0.0254826	0.500834	-1.99667	-0.374464	0.623131
AL136984.1	0.00981164	0.0345204	1.68442	1.68442	0.215875	-0.536377
AL137784.2	6.13758e-05	0.00158445	1.96415	1.96415	3.14311	2.1692
AL139099.5	0.000262324	0.00336761	1.72431	1.72431	14.2547	13.4687
AL139393.1	0.000132762	0.00230521	3.26399	3.26399	-0.9794	-2.68603
AL139393.2	3.37196e-06	0.000427751	2.14049	2.14049	2.80998	1.71204
AL158801.3	0.014631	0.0459832	1.68456	1.68456	-0.980318	-1.73269
AL158801.5	0.00982498	0.0345582	0.503537	-1.98595	0.145387	1.13522
AL160408.1	0.00597763	0.024519	2.24865	2.24865	0.746963	-0.422099
AL161431.1	0.00550106	0.0232155	2.3783	2.3783	-0.446877	-1.69681
AL161909.1	0.000679444	0.00589428	0.410874	-2.43384	-0.924926	0.358307
AL162274.2	0.0030061	0.0151285	2.36921	2.36921	-0.72904	-1.97344
AL353898.3	0.000461245	0.00469833	1.71852	1.71852	1.60329	0.822124
AL354989.1	0.00828608	0.0306338	1.87571	1.87571	0.407252	-0.500184
AL355075.4	3.38838e-05	0.00119653	1.77744	1.77744	9.17605	8.34624
AL355312.3	0.00158437	0.00995956	2.23225	2.23225	1.78805	0.629552
AL356356.1	4.00544e-05	0.00129506	1.89256	1.89256	1.3769	0.456555
AL356423.1	0.000470065	0.0047376	1.63686	1.63686	2.29308	1.58215
AL356481.2	3.92731e-05	0.00128744	2.24517	2.24517	1.25995	0.0931271
AL356488.2	7.73525e-05	0.00180256	1.66604	1.66604	6.17246	5.43604
AL359715.3	0.0145339	0.0457999	0.488201	-2.04834	-2.1821	-1.14765
AL360012.1	0.000130288	0.00229645	2.78625	2.78625	-0.516276	-1.9946
AL360268.1	0.000398985	0.00428963	2.40655	2.40655	0.0691338	-1.19783
AL365436.2	6.47159e-07	0.000211601	2.14212	2.14212	4.5325	3.43346
AL365440.1	0.0110966	0.0377085	2.20836	2.20836	-1.77383	-2.91681
AL391121.1	0.000324246	0.00379404	1.62124	1.62124	4.13967	3.44258
AL391422.3	0.000562857	0.00523033	1.70051	1.70051	2.37469	1.60873
AL445933.1	0.00169266	0.010439	0.349484	-2.86136	-0.441685	1.07502
AL449106.1	0.000124178	0.00224238	2.02118	2.02118	1.9959	0.980699
AL450405.1	5.99696e-05	0.00157769	0.425946	-2.34772	1.57985	2.81111
AL451042.2	0.00016609	0.00259125	1.61973	1.61973	5.1523	4.45654
AL451165.2	0.00244936	0.0131647	1.64026	1.64026	0.464652	-0.249273
AL513304.1	0.00190953	0.0112355	3.28416	3.28416	-0.756304	-2.47183
AL589666.1	0.00989022	0.0346714	0.349117	-2.86437	-2.57358	-1.05537
AL590399.1	0.0136977	0.0438332	0.434448	-2.30177	-0.700284	0.502461
AL590560.1	0.00389402	0.0180468	0.267525	-3.73797	-3.72485	-1.82259
AL590822.2	0.000380088	0.00416433	1.64348	1.64348	2.99954	2.28278
AL591438.2	0.000860749	0.00678946	2.12576	2.12576	0.257937	-0.83004
AL645608.8	0.00844732	0.0310148	1.63972	1.63972	2.49446	1.78101
AL645608.9	0.000355598	0.00400763	2.06063	2.06063	0.564397	-0.478688
AL731577.1	0.0034208	0.0165307	1.55335	1.55335	1.83365	1.19827
AL732437.1	9.96812e-05	0.00201686	0.311425	-3.21104	2.81933	4.50237
AL773572.1	0.000145414	0.00241355	1.66557	1.66557	2.51903	1.78301
AL807752.1	0.00191676	0.011262	1.75156	1.75156	0.963129	0.154491
ALAD	2.58954e-05	0.00103594	0.466847	-2.14203	2.29031	3.38929
ALCAM	0.00057046	0.00527117	0.45249	-2.20999	1.06601	2.21006
ALDH18A1	0.000638814	0.00566531	0.465257	-2.14935	1.36247	2.46637
ALDH2	0.000296359	0.00357995	0.494666	-2.02156	1.47352	2.48899
ALDH4A1	0.000105487	0.00205768	0.331211	-3.01923	0.486174	2.08035
ALDH5A1	6.42534e-07	0.000211601	0.180944	-5.52657	-0.947239	1.51914
ALDH7A1	0.000222186	0.00304897	0.402953	-2.48168	0.264364	1.57568
ALDH7A1P1	4.68367e-05	0.0013943	0.249616	-4.00616	-3.21164	-1.20942
ALG2	0.00354741	0.0168809	0.598033	-1.67215	-0.13093	0.610772
ALG3	0.0025655	0.0135822	0.396062	-2.52485	-0.585865	0.750335
ALG8	0.00821637	0.0304805	0.412316	-2.42533	-2.19375	-0.915574
ALKBH7	0.00254405	0.013511	1.54672	1.54672	2.96453	2.33532
ALKBH8	5.63263e-05	0.00155071	0.253836	-3.93956	-1.95579	0.0222408
ALMS1	0.000368237	0.00409447	0.497865	-2.00858	1.74236	2.74853
ALPK3	0.00340473	0.016491	1.74767	1.74767	3.71162	2.90619
AMACR	0.00149394	0.00959305	0.525583	-1.90265	1.3583	2.28631
AMD1	0.000558248	0.0051992	0.556571	-1.79672	1.75856	2.60392
AMER1	8.97633e-05	0.00191859	0.370233	-2.701	1.68576	3.11926
AMIGO1	0.0121616	0.0402916	0.493415	-2.02669	-1.66262	-0.643494
AMOT	0.0109234	0.0373195	0.453375	-2.20568	0.351738	1.49296
AMZ2	0.00149877	0.00959832	0.503265	-1.98703	0.0385772	1.02919
ANGEL2	0.00230012	0.012676	0.425822	-2.3484	0.108843	1.34052
ANK1	0.00033649	0.00388503	0.238887	-4.18608	0.319993	2.38559
ANK2	0.000655823	0.00577278	0.293924	-3.40224	-1.33528	0.43121
ANKEF1	0.000192121	0.00280578	0.275384	-3.6313	-2.34924	-0.488756
ANKH	1.2469e-05	0.000722854	0.407864	-2.4518	1.46342	2.75726
ANKMY2	0.00372475	0.0174781	0.511967	-1.95325	-0.448456	0.51742
ANKRD20A3	0.00205781	0.0118094	1.99949	1.99949	3.49187	2.49224
ANKRD23	0.000368507	0.00409447	0.3332	-3.0012	-2.14236	-0.556819
ANKRD26	0.00113147	0.00809619	0.405938	-2.46343	-0.580422	0.720246
ANKRD29	8.29158e-05	0.00185076	0.234344	-4.26723	-1.4486	0.644705
ANKRD33B	0.00752867	0.0287409	0.619988	-1.61293	3.98928	4.67897
ANKRD36BP2	0.000619273	0.00557513	0.382323	-2.61559	1.35246	2.7396
ANKRD39	0.000838053	0.00668259	0.319109	-3.13373	-1.22355	0.424332
ANKRD42	0.00245219	0.0131757	1.59326	1.59326	1.54533	0.873349
ANKS6	0.000785289	0.0063914	0.591537	-1.69051	1.37737	2.13483
ANO6	8.79647e-05	0.00189733	0.415625	-2.40602	0.996265	2.26291
ANTXR1	0.000100029	0.00201686	0.180411	-5.54291	-2.29136	0.179282
ANXA4	0.00123238	0.00852723	0.540878	-1.84884	0.855429	1.74205
ANXA5	6.79542e-06	0.000539778	0.232865	-4.29434	0.0260576	2.12849
ANXA7	1.03326e-05	0.00066525	0.364143	-2.74617	0.449796	1.90722
ANXA8	0.000128833	0.00228879	0.459614	-2.17574	3.53267	4.65417
ANXA8L1	0.0071573	0.0278313	0.611295	-1.63587	3.87747	4.58752
AP000553.1	0.000174203	0.00266842	2.77535	2.77535	-0.331156	-1.80382
AP000692.2	0.000556113	0.00519045	2.30084	2.30084	0.278535	-0.923625
AP000769.1	4.0988e-05	0.00130987	1.81042	1.81042	2.92878	2.07246
AP000866.5	0.00619996	0.0252305	2.06801	2.06801	-1.52693	-2.57517
AP000892.3	0.00376549	0.0176142	0.359409	-2.78235	-0.0518257	1.42448
AP001107.2	8.8388e-05	0.00190156	21.1197	21.1197	0.641645	-3.75887
AP002414.1	0.00516736	0.0221466	1.7102	1.7102	0.0987227	-0.675445
AP002761.3	0.00150461	0.00961301	3.10837	3.10837	-1.55124	-3.1874
AP002761.4	0.000451081	0.00462055	0.542056	-1.84483	1.94454	2.82802
AP003733.4	4.18664e-06	0.000435944	1.93602	1.93602	3.81658	2.86348
AP005233.2	7.45735e-05	0.00176974	3.40167	3.40167	0.219569	-1.54668
AP005329.3	4.12292e-07	0.000189219	3.66937	3.66937	1.76215	-0.113381
AP005432.1	0.00242337	0.0130932	1.6213	1.6213	1.36549	0.668332
AP006222.1	0.00312648	0.0155202	1.57081	1.57081	2.93767	2.28616
AP006621.4	0.000399324	0.00428963	1.68711	1.68711	4.97437	4.21982
AP006621.5	0.000381259	0.00417116	2.20636	2.20636	1.31212	0.170452
AP1M1	0.00342596	0.0165339	0.568961	-1.75759	0.96237	1.77597
AP2B1	0.000374246	0.00413265	0.635814	-1.57279	2.72318	3.3765
AP5Z1	2.8545e-05	0.00108919	1.6089	1.6089	3.86644	3.18036
APBA2	0.00119703	0.00838689	0.307598	-3.25099	-2.28691	-0.586026
APBB2	0.0029152	0.0147881	0.460949	-2.16944	-0.562165	0.555157
APCDD1	0.000765645	0.00629666	0.299159	-3.3427	0.532762	2.27378
APEH	0.000467605	0.00473215	0.648192	-1.54275	2.25395	2.87945
APEX1	0.000144517	0.00240696	0.291908	-3.42573	0.481372	2.25778
API5	2.13193e-06	0.000348028	0.44061	-2.26958	1.45545	2.63788
APMAP	0.00995608	0.0348568	0.527142	-1.89702	0.595051	1.51879
APOBEC3G	0.00375336	0.0175774	0.450052	-2.22197	-0.667958	0.483879
APOC2	0.000305554	0.00365558	3.8837	3.8837	-1.08238	-3.03981
APOL3	0.000214222	0.00299721	0.243791	-4.10188	-0.850052	1.18623
APPL1	0.00220437	0.0123331	0.495752	-2.01714	1.72162	2.73393
APRT	0.000526016	0.00502057	0.535109	-1.86878	1.24534	2.14744
AQP1	0.0014073	0.00921576	0.25058	-3.99075	-0.274521	1.72214
AR	1.12289e-05	0.000683811	0.200068	-4.9983	-2.10847	0.212973
AREG	0.00109732	0.0079413	1.51269	1.51269	5.31524	4.71812
ARF4P1	0.00303533	0.0152384	1.73881	1.73881	0.520597	-0.277502
ARF6	8.4906e-07	0.000229652	1.62121	1.62121	8.59956	7.90248
ARHGAP11A	0.00133959	0.00892807	0.311893	-3.20622	-0.900912	0.779962
ARHGAP11B	0.00141862	0.00927523	0.329612	-3.03387	-1.11604	0.485115
ARHGAP18	0.00425788	0.019221	0.43722	-2.28718	-1.63241	-0.438842
ARHGAP24	0.00024597	0.00324853	0.311283	-3.21251	-1.50848	0.175217
ARHGAP31	0.000898308	0.00698714	0.598581	-1.67062	2.29274	3.03312
ARHGAP33	3.48832e-06	0.000428755	0.219584	-4.55407	-2.36545	-0.178292
ARHGAP42	0.00122757	0.00851111	0.334992	-2.98515	-2.49154	-0.913735
ARHGDIB	0.000125646	0.00225773	1.59613	1.59613	5.37164	4.69706
ARHGEF1	0.00697621	0.027417	0.592162	-1.68873	3.19656	3.9525
ARHGEF2	0.0011363	0.00811395	1.87561	1.87561	6.62817	5.72081
ARHGEF35	0.000418636	0.00441724	1.59598	1.59598	4.08983	3.41539
ARHGEF9	0.00114461	0.00814086	0.405594	-2.46552	-0.142955	1.15894
ARID3A	1.63204e-05	0.000813772	1.59296	1.59296	5.49966	4.82794
ARL6IP6	0.00108439	0.00787877	0.365305	-2.73744	-0.98927	0.463556
ARL8A	2.78815e-05	0.00108293	1.5427	1.5427	4.06763	3.44217
ARMC10	0.00451146	0.0200534	0.44889	-2.22772	-0.372929	0.782637
ARMCX1	0.00154144	0.00979148	0.360823	-2.77144	-2.59845	-1.12782
ARMCX4	0.0158223	0.0487443	0.484553	-2.06376	-0.386517	0.658755
ARMCX5-GPRASP2	0.000555132	0.00518764	0.346765	-2.8838	-1.59353	-0.0655636
ARPC4-TTLL3	0.000252553	0.00328298	0.398166	-2.51152	0.78524	2.1138
ARRDC1	2.21769e-05	0.000960293	1.64496	1.64496	6.73222	6.01417
ARSA	8.02187e-07	0.000229652	1.69719	1.69719	4.71295	3.9498
ARSB	0.00144907	0.00941095	0.364798	-2.74124	-2.05369	-0.598862
ARSG	0.00136193	0.00902598	0.532028	-1.8796	0.455253	1.36568
ARSI	0.000642229	0.00568958	0.310026	-3.22554	-0.624589	1.06495
ARSJ	3.52242e-05	0.00121752	0.208329	-4.80009	-3.2389	-0.975839
ASAP1	0.000709778	0.00605731	0.612119	-1.63367	2.2292	2.93731
ASB1	0.00417084	0.0189465	0.446113	-2.24159	0.724369	1.88889
ASB13	0.00023949	0.00319359	0.32414	-3.08508	-2.79798	-1.17267
ASB16-AS1	0.00689782	0.0272385	1.72058	1.72058	0.622168	-0.160726
ASH2L	1.17058e-05	0.000692965	0.637198	-1.56937	2.30889	2.95908
ASS1	0.00165573	0.0102919	0.450171	-2.22138	0.545809	1.69726
ASXL1	0.000343763	0.00392655	0.314645	-3.17818	2.54401	4.21221
ATAD2	0.000346283	0.00394091	0.627626	-1.5933	1.89651	2.56853
ATAD3A	0.00793086	0.0297669	0.541279	-1.84748	0.223931	1.10949
ATAD5	0.00685993	0.0271148	0.431391	-2.31808	-0.462316	0.750616
ATF2	0.00302734	0.0152122	0.580735	-1.72196	1.19543	1.97948
ATF3	0.000215908	0.00300524	1.67893	1.67893	5.25989	4.51235
ATF7IP	0.000202101	0.00289602	1.57881	1.57881	6.25473	5.59589
ATIC	0.00833436	0.0307573	0.418162	-2.39142	-0.365914	0.89195
ATM	3.35432e-05	0.00118927	0.356835	-2.80242	1.45092	2.9376
ATP10D	1.47702e-05	0.000775581	0.316676	-3.15781	0.793954	2.45288
ATP11C	0.00992004	0.0347464	0.437786	-2.28422	-1.21638	-0.0246775
ATP13A2	0.000297157	0.00358354	1.75829	1.75829	5.54123	4.72706
ATP1A1	0.000220579	0.00303954	0.448206	-2.23112	3.28647	4.44424
ATP1B3	0.000383714	0.00418168	0.514384	-1.94407	1.5806	2.53968
ATP2A3	0.00475897	0.0208372	0.477317	-2.09504	0.934835	2.00181
ATP2B4	4.20004e-05	0.00131608	0.409477	-2.44214	3.63755	4.9257
ATP5A1	6.84758e-05	0.00169641	0.614657	-1.62692	3.47803	4.18017
ATP5E	7.91755e-05	0.00182956	1.73549	1.73549	3.93229	3.13694
ATP6V0C	4.51875e-06	0.00044454	1.65156	1.65156	7.99697	7.27314
ATP6V0E1	6.22493e-06	0.000510421	1.56199	1.56199	5.06595	4.42257
ATP6V1H	3.79595e-06	0.000435944	1.56793	1.56793	5.39321	4.74435
ATP7A	0.000826351	0.00662369	0.544042	-1.83809	0.693898	1.57211
ATP7B	0.00195834	0.011423	0.36963	-2.70541	-2.38674	-0.950896
ATP8A1	9.83542e-06	0.000652614	0.235724	-4.24226	-2.82875	-0.743915
ATP8B2	0.00222158	0.0123752	0.310048	-3.22531	-0.469661	1.21978
ATP8B4	0.00400776	0.0183883	0.402817	-2.48252	-1.75335	-0.441545
ATR	0.00177103	0.0107467	0.369295	-2.70786	0.109818	1.54697
AURKA	0.000187221	0.00277672	0.264313	-3.78339	-1.69544	0.224243
AURKB	0.000944888	0.00722083	0.337824	-2.96012	-2.3034	-0.73775
AUTS2	0.0001006	0.00202155	0.488517	-2.04701	1.30522	2.33874
AVEN	0.00187759	0.0111415	0.397633	-2.51488	-2.06208	-0.731594
AXL	0.00210583	0.0119706	0.424731	-2.35443	0.0233819	1.25876
B3GALNT2	0.00825172	0.0305575	0.618984	-1.61555	1.20646	1.89849
B3GNT8	0.000155784	0.00249575	1.85672	1.85672	8.2044	7.31165
B4GALT1	5.16175e-05	0.00148069	1.74364	1.74364	8.98029	8.17819
B4GALT4-AS1	0.000474315	0.00475315	2.3428	2.3428	-1.34504	-2.57327
B4GALT5	2.13022e-06	0.000348028	1.79261	1.79261	7.57532	6.73326
B4GAT1	0.00121591	0.00844794	0.323003	-3.09594	-2.52728	-0.896903
BACE1	0.00322032	0.0158304	0.471029	-2.12301	1.06092	2.14703
BAD	0.000521216	0.00499492	1.53758	1.53758	3.30241	2.68175
BAG3	0.000705654	0.00603401	2.40315	2.40315	6.92532	5.66039
BAHD1	7.12308e-06	0.000554181	1.59276	1.59276	4.89046	4.21893
BARX2	0.000346517	0.00394091	0.510398	-1.95925	4.45972	5.43003
BASP1	5.95065e-05	0.00157769	1.83229	1.83229	5.55378	4.68013
BBC3	0.00152818	0.00972597	1.79951	1.79951	0.643124	-0.204478
BBOX1	1.09655e-05	0.000681095	0.175791	-5.68858	-1.10444	1.40363
BBS4	0.000353656	0.00399922	0.333748	-2.99627	-2.17283	-0.589665
BBS9	0.00707712	0.027645	0.449992	-2.22226	-0.931464	0.220564
BBX	6.7054e-05	0.00167605	0.430981	-2.32029	1.45847	2.67277
BCAM	0.0144123	0.0455211	0.507068	-1.97212	0.331192	1.31094
BCKDHB	0.000186849	0.00277383	0.341047	-2.93215	-0.587799	0.964158
BCL11A	3.19804e-05	0.00115046	0.396687	-2.52088	0.993704	2.32763
BCL2L2-PABPN1	0.000140602	0.00236706	0.180204	-5.54927	-2.03291	0.43939
BCL3	3.46635e-05	0.00120571	1.75636	1.75636	4.56324	3.75064
BCL9	0.000110454	0.00210245	0.315986	-3.1647	0.362005	2.02407
BCRP8	2.17728e-05	0.000951668	3.76663	3.76663	2.13721	0.223931
BCS1L	1.17219e-05	0.000692965	0.189164	-5.28642	-1.31406	1.08823
BDP1	0.000100003	0.00201686	0.60015	-1.66625	3.43085	4.16746
BEND3	1.59235e-06	0.000316974	0.198301	-5.04285	-3.67366	-1.33942
BFAR	0.00303904	0.0152406	0.487804	-2.05	-0.418047	0.61758
BICD1	0.000474394	0.00475315	0.310999	-3.21545	-1.95167	-0.266651
BIRC5	0.00568721	0.0237463	0.406825	-2.45806	-1.02421	0.273309
BIVM	0.0139698	0.0445062	0.459393	-2.17678	-1.25354	-0.131342
BIVM-ERCC5	0.0108326	0.0371242	0.504818	-1.98091	0.655152	1.64132
BLMH	0.0011886	0.00835661	0.483155	-2.06973	0.879435	1.92888
BLOC1S5	0.000746793	0.00621145	0.324136	-3.08513	-2.57175	-0.94642
BMS1	0.00294244	0.0148989	0.422245	-2.36829	1.27206	2.5159
BMS1P9	0.00143774	0.00937423	3.65999	3.65999	0.814014	-1.05782
BNC1	2.20427e-05	0.000960293	0.325269	-3.07438	0.530587	2.15088
BNC2	1.833e-06	0.000340279	0.177981	-5.61858	-1.81499	0.675213
BOC	1.64578e-05	0.000814118	0.175781	-5.68888	-0.0790718	2.42907
BOLA2-SMG1P6	0.00636048	0.0256876	0.434212	-2.30302	-1.08321	0.120317
BRCA1	0.00337081	0.0163705	0.455637	-2.19473	-0.496638	0.637406
BRCA2	0.0014549	0.00943166	0.376452	-2.65638	-2.33833	-0.92887
BRI3	1.1546e-07	0.000112213	1.6779	1.6779	4.85893	4.11227
BRI3BP	0.000493544	0.00484063	0.566331	-1.76575	0.688893	1.50918
BTD	0.000483523	0.00478656	0.466666	-2.14286	-0.640414	0.459123
BTN3A1	0.000967621	0.00733582	0.378171	-2.64431	0.33305	1.73594
BTN3A2	0.000782765	0.00638344	0.472505	-2.11638	0.575478	1.65708
BTN3A3	0.00221139	0.012346	0.378781	-2.64005	-1.3812	0.0193624
BUB1B	3.10174e-05	0.00112631	0.225716	-4.43035	-2.56022	-0.412799
BUB3	0.0102737	0.0357405	0.576049	-1.73596	1.57056	2.3663
BUD23	0.00398991	0.0183216	0.505058	-1.97997	0.099599	1.08508
BX284632.1	0.000350678	0.00397933	2.66517	2.66517	2.52804	1.11381
BX842568.2	0.000698163	0.00598601	0.356162	-2.80771	-2.53138	-1.04199
BX890604.1	0.00982656	0.0345582	0.549136	-1.82104	-0.403844	0.460921
BZW1	0.000208119	0.00295479	1.57924	1.57924	7.28211	6.62288
BZW2	0.00011041	0.00210245	0.432231	-2.31358	0.840289	2.05042
C11orf24	0.000283801	0.00350446	0.277227	-3.60715	-1.62401	0.22685
C11orf45	0.00197811	0.0114979	0.321501	-3.11041	-2.97428	-1.33718
C11orf68	8.62096e-06	0.000600994	1.64735	1.64735	4.81394	4.0938
C12orf4	0.000553683	0.00518591	0.427407	-2.33969	-0.868973	0.357345
C12orf65	0.00205151	0.0117835	0.591039	-1.69193	0.675278	1.43395
C12orf66	0.0010531	0.00772646	0.331532	-3.0163	-1.59126	0.00152148
C14orf132	0.000294057	0.00356585	0.252191	-3.96524	-0.177149	1.81026
C14orf159	0.0110754	0.0376675	0.615136	-1.62566	1.26426	1.96529
C15orf39	4.33211e-05	0.00133536	1.57307	1.57307	6.54776	5.89418
C15orf41	0.0138319	0.0441348	0.651705	-1.53444	1.19652	1.81422
C15orf48	5.19336e-05	0.00148708	1.69965	1.69965	7.45166	6.68642
C16orf58	0.00190797	0.0112322	0.608995	-1.64205	2.47798	3.19348
C16orf72	4.46177e-05	0.00135629	1.53104	1.53104	7.79252	7.17801
C17orf75	0.000918726	0.00707086	0.399022	-2.50613	-1.6573	-0.331843
C19orf33	7.94696e-05	0.00183379	1.69385	1.69385	5.18664	4.42634
C19orf35	0.000177584	0.00270668	1.97925	1.97925	0.790191	-0.194761
C19orf48	0.000137208	0.00233707	0.282697	-3.53735	-1.41472	0.407949
C19orf54	0.000312153	0.00370769	1.55358	1.55358	2.36159	1.72599
C19orf71	0.0102898	0.0357788	2.13227	2.13227	-0.633591	-1.72598
C1orf109	0.0012536	0.00858714	0.402124	-2.65526	0.495109	1.8094
C1orf123	0.000279006	0.00347363	2.27149	-2.62145	-2.16	-3.34364
C1orf131	0.000223357	0.00306249	0.264264	-3.16116	-0.177372	1.74258
C1orf198	0.0018096	0.010876	0.331897	-1.8083	-1.51131	0.0798876
C1orf21	0.00402733	0.0184678	0.376611	-1.50661	-1.89901	-0.490155
C1orf210	1.30439e-05	0.000745714	0.381469	1.68284	-0.914328	0.476036
C1QBP	0.0023803	0.0129688	0.31634	-2.48679	-1.95042	-0.28997
C1QTNF12	0.0120713	0.0401132	0.553007	2.27149	1.47535	2.32999
C1R	0.000217376	0.00301569	0.663743	-3.7841	2.84343	3.43474
C1S	0.000536029	0.00506651	1.68284	-3.01299	2.93439	2.18349
C2	2.71123e-07	0.000172789	2.86819	2.86819	0.687186	-0.832955
C21orf59	0.000117614	0.00218339	0.278865	-3.58597	-1.18594	0.656428
C2orf88	0.0008412	0.00669843	0.29172	-3.42794	-1.66827	0.109074
C4A	0.00795408	0.0298429	0.584824	-1.70992	-1.13951	-0.365583
C5orf15	0.000371333	0.00411756	0.314681	-3.17782	-1.59405	0.0739879
C5orf66-AS1	1.98325e-06	0.000348028	2.02527	2.02527	6.24427	5.22616
C7orf50	2.52519e-05	0.00101759	1.72281	1.72281	3.22333	2.43856
C7orf61	0.0022984	0.0126707	2.508	2.508	-1.62046	-2.947
C9orf16	4.95326e-07	0.000194852	1.88482	1.88482	3.98705	3.07262
C9orf64	0.00187377	0.0111312	0.430623	-2.32222	-1.42862	-0.213115
C9orf78	0.000983289	0.00741822	0.642146	-1.55728	2.78671	3.42574
CA1	0.00213153	0.0120607	0.320154	-3.1235	-0.115248	1.52791
CA12	6.14554e-06	0.000510234	0.253112	-3.95082	1.31899	3.30114
CAAP1	0.0107599	0.0369441	0.537014	-1.86215	-0.669032	0.227937
CAB39	9.55639e-07	0.000235976	1.60823	1.60823	6.56726	5.88179
CABP7	0.00559588	0.0235016	2.13222	2.13222	-2.14855	-3.2409
CACNA2D1	0.00838489	0.0308817	0.460477	-2.17166	-1.73824	-0.619442
CACNB3	0.00541528	0.0229061	0.606322	-1.64929	1.35645	2.07829
CAD	0.000982682	0.00741703	0.289774	-3.45097	0.883015	2.67002
CALD1	0.00241212	0.0130623	0.384376	-2.60162	0.146054	1.52546
CALHM2	0.000602997	0.00548607	0.317112	-3.15346	-3.06441	-1.40747
CALU	0.00235359	0.0128643	0.531315	-1.88212	1.50343	2.41579
CAMK2N1	2.44925e-05	0.00100413	1.66792	1.66792	5.68114	4.94309
CAMKK1	3.16201e-06	0.000414625	0.350217	-2.85537	0.459681	1.97336
CAP2	0.00193606	0.0113485	0.509875	-1.96126	-0.680543	0.29124
CAPN12	0.00347836	0.0166723	1.94891	1.94891	0.94812	-0.0145492
CAPN3	0.00229629	0.0126633	0.586809	-1.70413	1.04263	1.81167
CAPNS2	0.00101794	0.00755207	0.430348	-2.3237	1.1498	2.36622
CAPRIN2	0.000263824	0.00337232	0.333849	-2.99536	-0.282634	1.3001
CAPZA2	9.94587e-05	0.00201686	1.55645	1.55645	4.10892	3.47065
CARD11	0.0127198	0.0415187	0.439642	-2.27458	-1.1178	0.0677931
CARF	0.00186337	0.0110983	0.409281	-2.44331	-0.967798	0.321039
CARMIL3	0.0015888	0.00997727	0.339945	-2.94165	-1.88533	-0.328704
CARNMT1	0.00243267	0.0131172	0.476555	-2.0984	-0.651652	0.417635
CARS2	0.00552557	0.023278	0.566928	-1.76389	1.10043	1.91919
CASK	1.54088e-06	0.000310468	0.242936	-4.11631	-1.29902	0.742328
CASP2	0.00160947	0.0100688	0.640924	-1.56025	1.94239	2.58417
CAT	0.00380136	0.0177218	0.482755	-2.07144	0.376989	1.42762
CAV1	5.62387e-05	0.00155071	0.182479	-5.48008	-0.519545	1.93465
CAV2	0.000221304	0.00304445	0.384732	-2.59921	0.213929	1.592
CAVIN1	0.000330765	0.00384607	0.496901	-2.01248	2.75756	3.76653
CAVIN2	0.00136497	0.00903889	0.315913	-3.16543	-2.18142	-0.519017
CBARP	0.00247095	0.0132334	1.64071	1.64071	1.92277	1.20845
CBR1	0.000328194	0.0038294	0.328361	-3.04543	1.25769	2.86434
CBWD1	0.0107477	0.0369175	0.543421	-1.84019	1.0468	1.92666
CBWD3	0.00551566	0.0232533	0.460988	-2.16926	0.186183	1.30338
CBWD6	0.00391691	0.0181224	0.398012	-2.51249	-1.01157	0.317541
CBX2	9.55444e-05	0.00198156	0.285285	-3.50527	-2.71098	-0.901459
CBX4	1.21596e-08	6.69667e-05	1.97438	1.97438	5.81788	4.83647
CBX5	0.000248738	0.00326325	0.560025	-1.78563	2.83252	3.66896
CCAR1	0.00274282	0.0142193	0.57795	-1.73025	2.62271	3.41369
CCDC14	0.000340881	0.00391372	0.362053	-2.76203	1.12299	2.58872
CCDC171	0.00357923	0.0169861	0.407237	-2.45557	-2.13025	-0.834193
CCDC191	0.0043237	0.0194543	0.544416	-1.83683	-0.564178	0.313041
CCDC24	0.00284521	0.0145718	0.45353	-2.20492	-0.597164	0.543565
CCDC28A	0.0001325	0.00230521	1.58325	1.58325	2.86812	2.20523
CCDC57	0.00857493	0.0313439	0.661504	-1.51171	1.41587	2.01205
CCDC77	0.00151298	0.00964406	0.470303	-2.12629	-0.95019	0.138146
CCDC80	0.000794201	0.00643856	0.315551	-3.16906	-0.690341	0.973714
CCDC85B	0.00346474	0.0166215	1.53146	1.53146	2.33945	1.72454
CCDC86	8.07379e-07	0.000229652	0.166767	-5.99641	-1.56323	1.02087
CCDC88C	0.00961402	0.0340208	0.556104	-1.79822	2.24178	3.08836
CCDC96	4.5202e-06	0.00044454	2.1771	2.1771	0.871899	-0.25051
CCL20	0.0109395	0.0373434	2.26336	2.26336	-2.01392	-3.19239
CCL5	0.00413876	0.0188319	0.423397	-2.36185	-0.0578435	1.18207
CCNA2	0.000540871	0.00510352	0.281023	-3.55843	-2.1149	-0.283658
CCNB1	0.0015118	0.00964025	0.330385	-3.02677	-1.59664	0.00113812
CCND1	7.98298e-06	0.000573456	0.448585	-2.22923	3.83115	4.9877
CCP110	0.000462737	0.00470772	0.365972	-2.73245	-1.69662	-0.246431
CCR2	0.00577203	0.0239913	0.350714	-2.85133	-2.36987	-0.858239
CCT2	0.00178056	0.0107799	0.400771	-2.49519	0.661125	1.98028
CCT3	0.000101178	0.00202381	0.567473	-1.7622	2.33155	3.14892
CCT5	0.000166048	0.00259125	0.412016	-2.42709	1.37943	2.65866
CCT6A	0.00417655	0.0189522	0.525616	-1.90253	1.67334	2.60125
CCT7	0.000324136	0.00379404	0.635491	-1.57359	2.37854	3.0326
CD109	0.000272392	0.00342762	0.366561	-2.72806	1.56121	3.00909
CD1A	0.000149247	0.00245603	0.281145	-3.55688	-2.12057	-0.289962
CD1C	4.29725e-05	0.00133457	0.228663	-4.37325	-2.06049	0.0682206
CD247	0.0022183	0.0123695	0.328598	-3.04323	-2.02963	-0.424025
CD36	0.00471081	0.0206807	0.362718	-2.75696	-1.38844	0.0746352
CD3E	0.000704926	0.00603178	0.273884	-3.65118	-1.76281	0.105554
CD4	0.00782996	0.0294886	0.488598	-2.04667	0.390602	1.42388
CD44	0.00025463	0.0033022	0.438539	-2.2803	4.06039	5.24961
CD96	0.00149141	0.00958425	0.384553	-2.60042	-1.94934	-0.570593
CD99P1	0.00269783	0.0140389	1.6069	1.6069	5.04513	4.36085
CDAN1	0.002622	0.0137976	0.511934	-1.95338	0.189047	1.15502
CDC14A	0.00847231	0.0310794	0.418887	-2.38728	-2.23472	-0.979358
CDC16	0.00235827	0.0128804	0.600575	-1.66507	1.50793	2.24351
CDC20	7.72746e-05	0.00180256	0.251375	-3.97812	-1.82102	0.171065
CDC23	0.0026901	0.0140075	0.616819	-1.62122	1.4721	2.16918
CDC25B	0.00123111	0.00852723	0.290758	-3.43929	1.30032	3.08243
CDC27	0.00132452	0.00886699	0.536767	-1.86301	1.11545	2.01308
CDC40	0.000397061	0.00427656	0.477617	-2.09373	0.200658	1.26673
CDC42-IT1	6.36159e-06	0.000511603	3.10264	3.10264	1.00754	-0.625959
CDC42BPA	0.00658199	0.0262938	0.580983	-1.72122	0.511328	1.29476
CDC42EP1	1.24877e-06	0.000275096	1.92595	1.92595	7.47217	6.5266
CDC42EP5	0.00322812	0.0158536	2.24193	2.24193	1.78527	0.620529
CDCA4	0.000416107	0.004407	1.63885	1.63885	3.61172	2.89904
CDCA7	0.000157589	0.00251078	0.245842	-4.06766	-2.9477	-0.923503
CDCA7L	0.000756992	0.00625664	0.302201	-3.30905	-3.08751	-1.36109
CDH1	0.000134222	0.00230521	0.623096	-1.60489	5.89547	6.57795
CDH13	0.00362566	0.0171201	0.468038	-2.13658	-0.565867	0.529434
CDH18	0.000532438	0.00504122	2.1851	2.1851	-0.0695943	-1.1973
CDHR1	0.000430346	0.00448026	0.257988	-3.87615	-0.181718	1.77291
CDK1	0.00234198	0.0128339	0.312838	-3.19654	-3.07086	-1.39435
CDK10	0.00429494	0.0193618	0.653498	-1.53023	1.60652	2.22027
CDK4	0.000210237	0.00296883	0.294034	-3.40097	-0.17653	1.58942
CDK5R1	2.08653e-05	0.000936785	0.369776	-2.70434	0.707138	2.14241
CDK5RAP1	0.00320256	0.0157672	0.454221	-2.20157	-0.332487	0.806046
CDK6	0.00528135	0.0224882	0.466882	-2.14187	1.32842	2.42729
CDKL1	7.1455e-05	0.0017387	0.274325	-3.64531	-2.81124	-0.945199
CDKN1A	0.00012732	0.00227169	1.58563	1.58563	5.97985	5.3148
CDKN1B	7.20567e-08	0.000112213	1.70621	1.70621	5.38926	4.61846
CDKN1C	0.000120426	0.00220341	1.78126	1.78126	2.21607	1.38317
CDKN2AIP	0.000816002	0.00656697	1.55985	1.55985	4.68161	4.0402
CDR2L	0.00149954	0.00959918	1.80841	1.80841	0.517553	-0.337166
CDS1	5.69972e-05	0.00155141	1.54618	1.54618	6.06822	5.43951
CDT1	0.00603618	0.0247101	0.391989	-2.55109	-2.14568	-0.79456
CEACAM19	0.0002878	0.00353534	1.55302	1.55302	2.55599	1.92092
CELF2	0.00487303	0.0212153	0.598346	-1.67128	1.922	2.66295
CELSR3	0.00389926	0.0180661	0.393297	-2.54261	-3.26937	-1.92306
CEMP1	0.00603207	0.0246994	2.86035	2.86035	-1.42218	-2.93837
CENPBD1	0.00364808	0.017194	0.364566	-2.74299	-2.79222	-1.33647
CENPE	0.00109633	0.00793757	0.348653	-2.86818	-1.06382	0.456316
CENPF	0.000852442	0.00675818	0.218526	-4.5761	-0.101618	2.0925
CENPJ	2.11983e-06	0.000348028	0.175967	-5.68289	-2.02193	0.484692
CENPK	0.00011502	0.00215461	0.301243	-3.31958	-2.79822	-1.06722
CENPM	0.00290803	0.0147608	1.98682	1.98682	0.0146039	-0.975854
CENPO	5.37767e-05	0.0015188	0.258488	-3.86865	-0.927492	1.02434
CEP131	0.00481846	0.0210499	0.493012	-2.02835	-0.815825	0.20448
CEP152	0.00233534	0.0128102	0.350897	-2.84984	-0.252373	1.25851
CEP162	0.00702275	0.0275163	0.468007	-2.13672	-1.09408	0.00132084
CEP164	0.00270552	0.0140703	0.454625	-2.19962	0.441901	1.57915
CEP170	0.000108492	0.0020959	0.349142	-2.86416	0.0511367	1.56925
CEP19	0.000307001	0.00367024	0.34325	-2.91333	-2.81557	-1.2729
CEP192	7.72664e-05	0.00180256	0.605476	-1.65159	2.24157	2.96543
CEP295	7.01384e-05	0.00172011	0.283696	-3.5249	-0.64554	1.17204
CEP78	0.00101116	0.00752536	0.346029	-2.88993	-0.777157	0.753878
CEP85L	0.00278559	0.0143606	0.377179	-2.65126	-1.92482	-0.518141
CEP89	0.0162831	0.0498757	0.636858	-1.57021	1.21078	1.86174
CEP97	0.0027693	0.0142999	0.484871	-2.0624	-0.936289	0.108038
CERS5	0.00403985	0.0184944	0.599681	-1.66755	0.334768	1.0725
CERS6	0.00322494	0.0158437	0.47433	-2.10824	1.4913	2.56734
CES3	0.00120658	0.00841141	0.326758	-3.06037	1.3168	2.93051
CFAP44	7.06278e-05	0.00172876	0.445398	-2.24519	1.20166	2.3685
CFAP97	0.000279952	0.00347439	0.297462	-3.36177	-0.169142	1.58008
CHAC1	0.00239595	0.0129947	1.73506	1.73506	7.23109	6.4361
CHAMP1	0.00039284	0.00424771	0.297291	-3.3637	-1.47533	0.274718
CHCHD4	0.00327629	0.0160165	0.400099	-2.49938	-2.49363	-1.17206
CHD1L	0.000211015	0.00297221	0.356338	-2.80632	-0.864697	0.623984
CHD6	2.26649e-06	0.000354318	0.58922	-1.69716	3.56228	4.3254
CHD9	3.70695e-05	0.00124484	0.642829	-1.55562	4.14336	4.78085
CHEK1	0.00392907	0.0181547	0.433859	-2.3049	-1.04387	0.160829
CHIC2	9.31715e-08	0.000112213	1.82724	1.82724	4.09296	3.2233
CHID1	0.000421905	0.00443148	0.51242	-1.95152	0.341796	1.3064
CHKB	0.000796345	0.00645278	0.659981	-1.5152	2.64644	3.24594
CHL1	5.76617e-05	0.00155923	0.206972	-4.83158	-3.79738	-1.52489
CHMP7	0.000194564	0.00281981	0.516637	-1.9356	0.793537	1.74632
CHPF2	0.000669846	0.00585228	0.42706	-2.34159	0.818472	2.04596
CHST3	0.000987411	0.00743913	0.322103	-3.1046	0.254278	1.88869
CHTF18	0.000206301	0.00294274	0.306525	-3.26238	-1.33765	0.368275
CICP6	0.000118339	0.00219004	6.31547	6.31547	-2.04701	-4.7059
CIDECP	0.000184871	0.00275921	1.56164	1.56164	2.418	1.77494
CKAP2	0.00166583	0.0103391	0.326554	-3.06228	-0.753567	0.86104
CKAP5	0.000251061	0.00327907	0.523235	-1.91119	1.92851	2.86297
CKB	0.00107049	0.00780525	1.90969	1.90969	5.7227	4.78935
CKMT1A	0.00132653	0.00887325	0.345555	-2.8939	0.706232	2.23925
CKMT1B	0.00424233	0.019177	0.510652	-1.95828	0.853941	1.82353
CLCA2	3.81459e-05	0.00126049	0.425718	-2.34897	2.82006	4.05209
CLCF1	0.00334878	0.0163019	1.70685	1.70685	0.838874	0.0675399
CLDN23	8.75729e-08	0.000112213	2.61773	2.61773	2.2823	0.893984
CLDN4	3.40376e-05	0.00119653	1.64108	1.64108	8.88725	8.17261
CLEC2D	0.0126502	0.041403	0.453057	-2.20723	0.289754	1.43199
CLEC5A	0.00814329	0.0303108	0.421732	-2.37117	-1.1111	0.134499
CLIC3	0.000385989	0.00419009	1.67855	1.67855	7.5151	6.76789
CLMN	0.000131648	0.00229924	0.304015	-3.28931	-1.92287	-0.20508
CLOCK	9.96031e-05	0.00201686	0.57833	-1.72912	3.14151	3.93155
CLPB	0.000735064	0.00617754	0.329551	-3.03443	-1.99944	-0.398014
CLSTN3	0.00314126	0.0155539	0.394341	-2.53587	-0.0518922	1.29059
CLTB	2.41274e-05	0.000993996	1.64666	1.64666	7.53279	6.81325
CLUH	0.00119747	0.00838689	0.613914	-1.62889	3.65678	4.36067
CMTM6	0.000233037	0.00315335	1.54919	1.54919	4.90955	4.27804
CMTR2	0.0010582	0.007746	0.565265	-1.76908	1.43581	2.25881
CNFN	1.83948e-05	0.000868338	1.81114	1.81114	11.4211	10.5642
CNIH4	0.0025164	0.0134116	0.628445	-1.59123	1.22574	1.89588
CNOT10	0.0025665	0.0135822	0.581974	-1.71829	0.594386	1.37536
CNTLN	0.00138068	0.00911541	0.386284	-2.58877	-1.06049	0.311781
CNTNAP3	0.000373706	0.00413265	0.320821	-3.11701	-0.311483	1.32868
CNTNAP3B	0.005642	0.0236352	0.445929	-2.24251	0.427735	1.59285
CNTRL	0.000276813	0.0034651	0.43922	-2.27677	0.635138	1.82212
COA1	0.000912053	0.00704321	0.634373	-1.57636	2.10955	2.76615
COA4	0.0001496	0.00245768	0.300346	-3.32949	-1.41494	0.320363
COG2	0.00149567	0.0095967	0.368075	-2.71684	0.0588192	1.50075
COG6	6.02326e-05	0.00157769	0.390001	-2.56409	-0.141227	1.21722
COL12A1	0.000829714	0.00663717	0.266783	-3.74836	-0.430591	1.47567
COL15A1	0.00126329	0.008633	0.296531	-3.37232	-1.63188	0.12186
COL16A1	0.00575564	0.023957	0.479209	-2.08677	-0.574062	0.487211
COL17A1	0.00283988	0.0145506	0.389561	-2.56699	3.79775	5.15783
COL18A1	0.0074057	0.0284772	0.481272	-2.07783	2.21796	3.27304
COL4A1	0.00022191	0.00304772	0.149345	-6.69592	-2.15954	0.583742
COL4A2	0.000356756	0.00401539	0.178906	-5.58953	-2.24609	0.236635
COL4A5	5.30056e-05	0.00150733	0.188025	-5.31844	-2.29939	0.111616
COL5A1	0.0124685	0.0409635	0.415127	-2.4089	-0.304695	0.96368
COL5A2	0.000322161	0.00378574	0.198036	-5.04958	-2.35346	-0.0172914
COL5A3	0.0035989	0.0170522	0.409267	-2.44339	-0.270331	1.01856
COL7A1	0.000995507	0.00745853	0.328372	-3.04533	2.98072	4.58731
COLGALT1	0.000242188	0.00321142	0.438591	-2.28003	0.757803	1.94685
COMT	0.00047654	0.00476386	0.525771	-1.90197	1.6419	2.5694
COPS3	0.000178143	0.00270771	0.560631	-1.7837	1.01254	1.84741
COQ6	0.00147156	0.00950472	0.46831	-2.13534	-0.259942	0.834521
COX11	0.000967927	0.00733582	0.337879	-2.95964	-0.919286	0.646135
COX14	0.000119165	0.00219004	0.286384	-3.49181	-3.25129	-1.44732
CPE	0.000642583	0.00568958	0.28776	-3.47512	-3.30833	-1.51127
CPLX1	0.00111627	0.00803267	2.63936	2.63936	-1.96412	-3.36431
CPT1B	0.000602851	0.00548607	0.455531	-2.19524	-0.432164	0.702216
CPTP	6.16702e-05	0.00158763	1.65825	1.65825	6.7595	6.02984
CPVL	0.0081151	0.0302395	0.42935	-2.3291	-0.247392	0.972383
CRABP2	0.00168991	0.0104298	0.32099	-3.11536	3.22616	4.86556
CRADD	1.50062e-05	0.000780571	0.323306	-3.09305	-1.58799	0.041035
CRB3	1.2465e-07	0.000114415	1.93728	1.93728	5.6585	4.70446
CRCT1	0.000165574	0.00259054	1.76673	1.76673	12.3643	11.5432
CREB3	0.00547422	0.0231247	0.405473	-2.46626	-0.750486	0.551837
CRIPT	0.000304043	0.00364015	1.63428	1.63428	1.59867	0.89002
CROCC	0.00135194	0.0089814	0.428659	-2.33286	0.387093	1.60919
CRTAP	0.000417915	0.00441724	0.34605	-2.88976	0.795049	2.326
CSE1L	0.00142826	0.00933083	0.477502	-2.09423	0.642993	1.70941
CSF1R	0.00115543	0.00818964	0.456517	-2.1905	1.21265	2.34391
CSGALNACT2	0.000867017	0.00681647	0.434145	-2.30338	-0.20909	0.994662
CSNK1G1	1.07474e-05	0.000672608	0.443422	-2.25519	1.4072	2.58045
CSPP1	0.0121362	0.0402603	0.658506	-1.51859	1.16722	1.76995
CSRP2	0.000127913	0.00227734	0.309723	-3.22869	-0.782531	0.908418
CST6	1.37425e-05	0.000762417	1.85523	1.85523	5.43838	4.54678
CTGF	0.00123276	0.00852723	1.83931	1.83931	5.44171	4.56255
CTPS1	5.26582e-05	0.00150003	0.291594	-3.42942	-0.569695	1.20827
CTSC	0.00392932	0.0181547	0.458742	-2.17987	-0.0103613	1.11388
CTSK	0.0061578	0.0250836	0.478662	-2.08916	-0.409921	0.652999
CTSL	0.00107121	0.00780702	0.349748	-2.8592	-3.98368	-2.46806
CTTNBP2	8.13388e-05	0.0018411	0.262093	-3.81544	1.99022	3.92207
CU633967.1	0.000126899	0.00227169	0.286282	-3.49307	-0.600861	1.20363
CU639417.6	0.0051064	0.0219594	2.26409	2.26409	1.1788	-0.000136005
CUEDC1	0.0001536	0.00248557	0.338185	-2.95696	0.428732	1.99285
CWH43	0.00155026	0.00979892	0.552116	-1.81121	1.64284	2.4998
CX3CL1	1.97393e-05	0.000903416	0.273178	-3.66062	0.0333212	1.90541
CX3CR1	0.00586968	0.0242386	0.359703	-2.78007	-0.560777	0.914345
CYB561A3	0.00353466	0.0168396	0.625933	-1.59761	0.386095	1.06201
CYB5B	4.20607e-05	0.00131608	0.345508	-2.89429	0.136901	1.67011
CYBB	0.0128629	0.0418018	0.463044	-2.15962	0.787601	1.89838
CYBRD1	0.000789338	0.00640857	0.485057	-2.06161	0.132432	1.1762
CYFIP2	0.00150722	0.0096183	0.44494	-2.24749	0.294644	1.46296
CYP2C18	0.000257768	0.00332858	0.486734	-2.05451	2.14647	3.18526
CYP2F2P	0.000964103	0.00732701	2.7058	2.7058	-2.017	-3.45305
CYP2R1	0.00382161	0.0178012	0.430779	-2.32138	-0.417197	0.797784
CYP4F22	0.00739611	0.0284514	0.560793	-1.78319	2.23199	3.06645
CYP4V2	0.000579412	0.00532096	0.358989	-2.7856	-0.575148	0.902839
CYP7B1	0.000266944	0.00338484	0.272586	-3.66857	-1.22443	0.650793
CYR61	4.18066e-05	0.00131608	1.83053	1.83053	4.77939	3.90713
CYTOR	0.0016266	0.0101491	1.84678	1.84678	1.44603	0.561012
DAB2	0.00113093	0.00809582	0.401674	-2.48958	-1.01211	0.303791
DANCR	0.00440281	0.0197296	0.52541	-1.90328	-0.676434	0.25205
DAPK1	0.000808968	0.00652944	0.493392	-2.02679	0.838929	1.85812
DAPK3	8.03013e-07	0.000229652	1.90947	1.90947	5.18401	4.25084
DAPL1	0.000978358	0.00739452	0.329389	-3.03593	-1.81064	-0.208503
DARS2	3.8083e-05	0.00126049	0.366684	-2.72714	-0.05566	1.39173
DBN1	0.0019752	0.0114875	0.401401	-2.49127	0.802124	2.11901
DBT	2.97925e-05	0.00111365	0.345934	-2.89072	-0.128261	1.40317
DCAF13	0.00178005	0.0107799	0.321334	-3.11203	-0.976033	0.661821
DCAF17	0.0034181	0.0165273	0.477347	-2.09491	-0.812326	0.254562
DCAF6	1.34429e-05	0.000758032	0.37271	-2.68305	1.57168	2.99555
DCAKD	0.0048586	0.0211804	0.58176	-1.71892	1.00127	1.78277
DCBLD2	0.000130683	0.00229645	0.172251	-5.80549	-2.50555	0.0318643
DCLRE1A	8.53349e-06	0.000597416	0.271254	-3.68658	-3.22064	-1.33836
DCP1B	0.0028776	0.0146785	0.354282	-2.82261	-2.8056	-1.30857
DCT	0.0134217	0.043147	0.350693	-2.8515	-0.0329041	1.47882
DCTD	0.000108029	0.0020959	0.631504	-1.58352	1.47653	2.13966
DCTPP1	0.00452806	0.0201001	0.353993	-2.82492	-2.03422	-0.536013
DDHD1	0.000468965	0.00473319	0.33085	-3.02252	-1.26889	0.326862
DDHD2	0.00375679	0.0175835	0.405636	-2.46526	0.262881	1.56462
DDIT3	0.0038795	0.0179947	1.59643	1.59643	1.19294	0.518091
DDX1	0.000239823	0.00319545	0.493947	-2.02451	1.66299	2.68057
DDX10	0.000346431	0.00394091	0.431767	-2.31606	0.0357459	1.24742
DDX18	9.78932e-05	0.00200586	0.291869	-3.4262	0.151279	1.92789
DDX19A	0.00599179	0.0245645	0.614917	-1.62624	0.96807	1.66961
DDX20	0.00018005	0.00272195	0.251783	-3.97167	-2.22486	-0.235113
DDX21	0.00289781	0.014727	0.52276	-1.91292	1.83255	2.76833
DDX28	0.00473352	0.0207501	0.380168	-2.63042	-2.35452	-0.959227
DDX31	0.00139158	0.00915221	0.298955	-3.34498	-0.629437	1.11256
DDX50	0.00387181	0.0179742	0.556277	-1.79766	0.587312	1.43344
DDX55	0.000933377	0.00715604	0.474723	-2.10649	0.615036	1.68988
DDX56	0.00412684	0.0187995	0.572399	-1.74703	1.86477	2.66968
DEDD2	6.37889e-06	0.000511603	1.61556	1.61556	4.27634	3.5843
DEFB103A	0.0017929	0.0108348	2.54715	2.54715	1.71596	0.367079
DEFB103B	0.0017929	0.0108348	2.54715	2.54715	1.71596	0.367079
DEGS1	8.99766e-05	0.00192066	0.306798	-3.25947	0.415153	2.11979
DENND1A	0.000339222	0.00389751	0.374463	-2.67049	-0.120544	1.29656
DENND1C	7.85951e-07	0.000229652	1.66107	1.66107	4.54814	3.81603
DENND4A	0.00514473	0.0220897	0.568478	-1.75908	1.77111	2.58594
DEPTOR	2.27085e-05	0.00096572	0.219774	-4.55013	-1.74522	0.440687
DGAT1	2.83641e-05	0.00108731	1.6506	1.6506	5.17013	4.44714
DGCR8	0.000190148	0.00279552	0.625035	-1.59991	2.55415	3.23214
DGKD	0.00155032	0.00979892	0.431682	-2.31652	0.894881	2.10684
DGKH	0.000169473	0.00262409	0.475208	-2.10434	2.42503	3.4984
DHCR24	1.1971e-05	0.000701365	0.639774	-1.56305	5.68242	6.32679
DHFR	0.000747014	0.00621145	0.304016	-3.2893	-0.501614	1.21617
DHFR2	0.00395156	0.0182055	0.409588	-2.44148	-1.52473	-0.236981
DHODH	0.00186931	0.0111136	0.50681	-1.97313	-0.171851	0.808631
DHRS4	0.000254112	0.00330066	0.415022	-2.40951	0.211878	1.48062
DHRS4L2	0.00872092	0.0317067	0.456965	-2.18835	-0.846676	0.283169
DHX30	0.00128254	0.00869872	0.576194	-1.73553	1.62019	2.41557
DHX33	0.00041484	0.00440205	0.436755	-2.28961	-0.0949715	1.10013
DHX37	0.00036096	0.00404324	0.413212	-2.42007	0.198033	1.47308
DHX57	0.00789124	0.0296455	0.485485	-2.05979	0.305737	1.34824
DHX9	0.000130442	0.00229645	0.596021	-1.67779	2.27889	3.02546
DIAPH2	0.000120412	0.00220341	0.354567	-2.82034	0.191192	1.68706
DIAPH3	0.00337474	0.0163848	0.368889	-2.71085	-2.04884	-0.610099
DIEXF	0.000190863	0.00280057	0.330512	-3.02561	-0.564453	1.03277
DIRC2	0.000531659	0.00503906	1.53698	1.53698	5.05543	4.43533
DIS3L	0.000544597	0.00512114	0.599603	-1.66777	0.666543	1.40446
DIS3L2	0.000294055	0.00356585	0.483688	-2.06745	1.55446	2.60231
DISP1	1.12449e-05	0.000683811	0.199662	-5.00846	-2.83587	-0.511504
DKC1	0.000260046	0.00334617	0.292632	-3.41727	0.0491542	1.822
DKK3	0.000246875	0.00325268	0.21692	-4.61	-2.29302	-0.0882506
DLC1	0.00103851	0.00765714	0.293475	-3.40745	-2.34119	-0.572496
DLG2	0.00636783	0.0257047	0.424002	-2.35848	-0.485976	0.75188
DLGAP1-AS1	0.0123771	0.040728	1.58854	1.58854	-0.0140042	-0.68171
DLL1	0.00239457	0.0129947	0.350401	-2.85387	-1.28794	0.224983
DMAC1	0.00709497	0.0276731	0.456046	-2.19276	-0.848378	0.284372
DMD	0.000198093	0.00285095	0.287082	-3.48332	-1.6971	0.103367
DNA2	0.00330379	0.0161208	0.383662	-2.60646	-2.67278	-1.29068
DNAAF5	0.00525054	0.0223927	0.558599	-1.79019	0.261448	1.10156
DNAH1	0.000107286	0.00208538	0.548916	-1.82177	2.15973	3.02507
DNAJA1	0.00111165	0.00801337	1.65719	1.65719	4.78696	4.05822
DNAJA4	0.00412102	0.0187827	2.26669	2.26669	5.19879	4.0182
DNAJB1	0.000607698	0.00551037	1.50106	1.50106	8.80465	8.21867
DNAJC10	0.00705682	0.027609	0.406541	-2.45978	0.285541	1.58407
DNAJC11	0.0092812	0.0331808	0.560691	-1.78351	1.31542	2.15014
DNAJC30	5.21095e-05	0.00148954	0.285787	-3.49911	-1.80274	0.00425406
DNAJC6	0.000988715	0.00744128	0.314367	-3.181	-1.10374	0.565742
DNAJC9	0.000726838	0.00614576	0.328677	-3.0425	-0.216061	1.3892
DNASE1L3	0.00303927	0.0152406	0.444852	-2.24794	0.372866	1.54147
DNMT1	3.80412e-05	0.00126049	0.518774	-1.92762	2.22277	3.16959
DNPEP	0.000236462	0.0031724	0.400278	-2.49827	0.570643	1.89157
DOCK1	4.36406e-08	0.000107525	0.606571	-1.64861	3.5275	4.24875
DOCK10	0.000427519	0.0044649	0.392851	-2.54549	0.807527	2.15547
DOCK2	0.00697398	0.027417	0.541642	-1.84624	1.76152	2.64611
DOCK4	0.00133417	0.00890478	0.590245	-1.69421	0.888904	1.64952
DOCK7	1.25509e-05	0.000725056	0.499572	-2.00171	0.842704	1.84394
DOK1	0.0077768	0.0293889	0.447518	-2.23455	-1.89024	-0.730255
DOPEY1	0.000315956	0.00373406	0.634349	-1.57642	2.04007	2.69673
DPH2	0.000144291	0.00240562	0.234994	-4.25543	-1.5975	0.491802
DPH6	0.00663762	0.0264449	0.557706	-1.79306	-0.750037	0.0923855
DPM3	3.30271e-05	0.00117602	2.57733	2.57733	0.524352	-0.841525
DPP8	0.00051264	0.00495592	0.573046	-1.74506	1.5084	2.31168
DPY19L1	0.00010848	0.0020959	0.203902	-4.90432	-3.95564	-1.66159
DPY19L4	0.00403063	0.0184719	0.517973	-1.9306	-0.386622	0.562431
DPYSL2	0.000257873	0.00332858	0.371712	-2.69026	0.79927	2.22701
DRAP1	2.90638e-05	0.00109971	1.57614	1.57614	4.61513	3.95873
DRD4	3.94372e-05	0.00128771	3.91101	3.91101	0.289551	-1.67799
DROSHA	0.000650206	0.00574369	0.507185	-1.97167	1.73468	2.71409
DSC2	0.000418284	0.00441724	0.611825	-1.63446	7.41556	8.12437
DSC3	4.91892e-05	0.001435	0.534654	-1.87037	4.87929	5.78261
DSG1	0.000494301	0.00484063	0.583265	-1.71449	5.80422	6.582
DSG1-AS1	0.000381973	0.00417116	0.39302	-2.5444	-0.47137	0.875956
DSG3	8.25056e-05	0.00185017	0.525485	-1.903	7.41936	8.34764
DSG4	0.00248818	0.0133005	0.332288	-3.00944	-1.8582	-0.268707
DST	3.9175e-05	0.00128678	0.321916	-3.1064	4.082	5.71725
DTD1	0.00818907	0.0304318	0.616237	-1.62275	0.960445	1.65889
DTL	0.000216506	0.00301103	0.259422	-3.85473	-3.37089	-1.42426
DTNBP1	0.010933	0.0373367	0.506793	-1.97319	-0.637795	0.342737
DTWD2	6.87063e-05	0.00169641	0.306741	-3.26007	-2.48075	-0.775842
DTX3	1.73814e-05	0.000843671	0.235224	-4.25126	-2.41285	-0.324955
DTX4	0.00095857	0.00729502	0.355936	-2.80949	-0.817448	0.67286
DTYMK	2.66366e-06	0.000369824	0.237505	-4.21044	-2.02495	0.0490243
DUOX2	0.00108968	0.00790678	1.51656	1.51656	8.5184	7.91761
DUOXA2	0.0043182	0.0194349	1.62846	1.62846	5.25415	4.55064
DUS1L	0.00144308	0.00939069	0.659205	-1.51698	2.2848	2.886
DUS2	0.00595932	0.0244864	0.563257	-1.77539	-0.695654	0.132481
DUSP12	0.000105468	0.00205768	0.309055	-3.23567	-3.4428	-1.74873
DUSP8	1.13004e-07	0.000112213	2.22687	2.22687	3.40978	2.25476
DYNC1H1	6.81299e-05	0.00169525	0.633775	-1.57785	5.56995	6.22791
DYNC1LI1	0.000637623	0.00566388	0.384737	-2.59918	-1.26054	0.11751
DYNLL2	4.74518e-06	0.000453178	1.5591	1.5591	4.17445	3.53374
DYRK2	0.00524899	0.0223919	0.550086	-1.8179	2.03976	2.90203
E2F1	0.00913294	0.0328032	0.4007	-2.49563	-2.69221	-1.3728
E2F2	0.000511375	0.00494959	0.240249	-4.16235	0.405641	2.46304
E2F8	0.00192109	0.0112834	0.337067	-2.96677	-1.55015	0.0187398
EARS2	0.00289707	0.014727	0.398188	-2.51138	-0.29065	1.03783
EBNA1BP2	0.00958196	0.0339436	0.542038	-1.84489	0.365421	1.24895
EBPL	0.00121007	0.00843218	0.402793	-2.48267	-1.11478	0.197109
ECHDC1	0.000554919	0.00518764	0.368613	-2.71287	-0.637207	0.802614
ECI2	0.00099893	0.0074714	0.346816	-2.88338	-1.08068	0.447075
ECT2	0.00116027	0.00821259	0.388661	-2.57294	-1.57149	-0.208073
EDEM3	0.00232434	0.0127754	0.591853	-1.68961	1.05335	1.81004
EDRF1	0.00301258	0.0151518	0.585905	-1.70676	0.427755	1.19902
EEF1A2	0.00195741	0.011423	1.59832	1.59832	4.10834	3.43178
EEF2K	9.31257e-05	0.00196253	0.32265	-3.09933	0.231961	1.86392
EEFSEC	0.0130396	0.0422514	0.460879	-2.16977	-1.09456	0.0229862
EFEMP1	0.000732826	0.00617427	0.298669	-3.34819	-0.864156	0.879224
EFNA5	0.0117824	0.0394307	0.637087	-1.56964	1.47019	2.12063
EFS	0.00355284	0.0169018	0.5804	-1.72295	2.28257	3.06745
EFTUD2	0.00166224	0.0103246	0.549386	-1.82021	1.98784	2.85195
EGFR	6.94263e-06	0.000548833	0.634768	-1.57538	4.28043	4.93613
EGFR-AS1	0.0081487	0.0303159	0.464073	-2.15483	-0.904597	0.202979
EHBP1	0.000266183	0.00338298	0.45682	-2.18905	2.5134	3.6437
EHD1	2.64053e-05	0.00104621	1.56458	1.56458	6.13017	5.48439
EHD2	0.00566144	0.0236712	0.432731	-2.3109	2.00731	3.21576
EHHADH	0.00060503	0.00549851	0.315706	-3.16751	-1.33114	0.332204
EIF2AK1	0.00129131	0.00874025	0.638071	-1.56722	2.89416	3.54238
EIF2AK4	4.11821e-06	0.000435944	0.233439	-4.28378	-0.117345	1.98154
EIF2B1	0.00120608	0.00841141	0.652434	-1.53272	1.83923	2.45533
EIF2S1	4.19194e-05	0.00131608	0.505522	-1.97815	1.2729	2.25705
EIF3B	4.27857e-06	0.000439072	0.485614	-2.05925	3.18155	4.22367
EIF3LP1	0.00595086	0.0244638	0.458603	-2.18054	-2.65886	-1.53418
ELAC2	0.00013974	0.00236342	0.351212	-2.84728	0.97491	2.4845
ELF3-AS1	0.000214242	0.00299721	1.56492	1.56492	2.70293	2.05685
ELMO1	0.000722553	0.0061283	0.436158	-2.29275	0.221163	1.41824
ELP1	0.000330312	0.00384607	0.320808	-3.11713	-0.391461	1.24876
ELP2	0.000126979	0.00227169	0.382392	-2.61511	-0.699931	0.686943
ELP3	0.0019795	0.0114979	0.45079	-2.21833	0.783913	1.93339
EMB	0.00516999	0.0221514	0.429366	-2.32902	-0.380128	0.839592
EMC1	0.00149217	0.00958538	0.494561	-2.022	1.71295	2.72873
EML4	0.00252041	0.0134243	0.53301	-1.87614	1.16049	2.06825
ENDOU	3.07381e-05	0.00112631	0.602009	-1.66111	5.56976	6.30191
ENOSF1	0.000418686	0.00441724	0.598567	-1.67066	3.1764	3.91681
ENOX2	2.63563e-05	0.00104621	0.221753	-4.50953	-1.71264	0.460336
EPB41L1	0.00072366	0.0061283	0.546437	-1.83004	2.70856	3.58043
EPB41L2	0.000797326	0.00645406	0.355971	-2.80922	-0.37222	1.11795
EPB42	0.000485117	0.00479659	0.24697	-4.04907	-1.08675	0.930837
EPGN	0.00253	0.0134667	0.403909	-2.4758	0.655805	1.9637
EPHA1	0.0026105	0.013771	0.548718	-1.82243	3.4384	4.30426
EPHB4	0.00475672	0.0208352	0.583294	-1.7144	1.80517	2.58287
EPHB6	0.00315944	0.0156195	0.43709	-2.28786	0.790699	1.9847
EPHX2	0.000119036	0.00219004	0.251195	-3.98097	-0.230494	1.76263
EPM2AIP1	0.000195786	0.00283106	0.537946	-1.85892	0.616716	1.51118
EPN1	1.04e-05	0.00066525	1.60961	1.60961	7.84131	7.1546
EPN3	6.07319e-05	0.00157769	1.59067	1.59067	6.48287	5.81323
EPPK1	0.00234176	0.0128339	1.81854	1.81854	4.25706	3.39428
EPRS	2.50523e-05	0.0010145	0.453515	-2.205	1.90056	3.04134
EPS8L1	9.07568e-05	0.00192736	1.63582	1.63582	12.2817	11.5717
ERAP2	0.0100347	0.035063	0.449093	-2.22671	-0.841049	0.313865
ERCC3	0.000266863	0.00338484	0.555365	-1.80062	1.52779	2.37628
ERCC6L	0.00607438	0.0248295	0.398481	-2.50953	-3.56616	-2.23874
ERCC6L2	0.0106001	0.0365778	0.606582	-1.64858	1.53817	2.2594
EREG	6.05341e-05	0.00157769	1.59573	1.59573	7.00305	6.32883
ERI3	0.000497481	0.00486014	0.321574	-3.10971	-1.16015	0.47663
ERLIN1	0.002183	0.0122679	0.632496	-1.58104	1.978	2.63887
ESD	0.000152382	0.00247875	0.272204	-3.67372	-2.01117	-0.133933
ESPN	0.00856984	0.0313324	0.436907	-2.28881	0.976495	2.1711
ESRG	0.0102613	0.0357147	2.00856	2.00856	-1.45166	-2.45782
ESYT1	3.99548e-07	0.000189219	0.430433	-2.32324	2.0728	3.28894
ETS1	0.00352675	0.0168265	0.497419	-2.01038	2.16288	3.17035
ETV5	0.000108825	0.0020959	0.277252	-3.60682	-3.16763	-1.3169
EVL	0.000513944	0.00495625	0.550373	-1.81695	2.78077	3.64229
EXD2	0.000717867	0.00610741	0.389767	-2.56564	0.88219	2.24151
EXO5	0.012868	0.041802	0.477928	-2.09236	-2.00612	-0.940986
EXOC2	0.000320418	0.00376915	0.575904	-1.7364	1.56765	2.36375
EXOSC2	0.000974918	0.00737663	0.305687	-3.27132	-0.809934	0.89994
EXOSC6	0.00197988	0.0114979	0.579605	-1.72531	1.28143	2.06829
EXOSC7	0.00278572	0.0143606	0.408393	-2.44862	-0.434263	0.857708
EXT1	0.000136054	0.00232223	0.474436	-2.10777	1.78025	2.85597
EXT2	8.76661e-05	0.00189336	0.420937	-2.37565	0.585689	1.83401
F13A1	0.00031458	0.00372372	0.269743	-3.70723	-1.48242	0.407927
F2R	0.00091501	0.0070545	0.301381	-3.31806	-2.44981	-0.719472
F8A1	0.00668809	0.026569	0.434913	-2.29931	0.143599	1.3448
FAAH	0.000225018	0.00308016	0.321997	-3.10562	-1.15401	0.480868
FABP5P7	0.00189791	0.011199	0.268503	-3.72435	2.05284	3.94983
FADS2	0.000442934	0.0045596	0.237289	-4.21426	-1.6445	0.430784
FAF1	0.000264827	0.00337614	0.63604	-1.57223	2.15252	2.80533
FAIM	0.0106948	0.0367971	0.434019	-2.30405	-1.51761	-0.313443
FALEC	0.000815971	0.00656697	1.65054	1.65054	2.8335	2.11056
FAM102A	2.41851e-05	0.000993996	1.55244	1.55244	9.00992	8.37538
FAM102B	0.0123325	0.0406541	0.491694	-2.03379	-0.304234	0.719933
FAM107B	1.96025e-05	0.000899646	1.70104	1.70104	4.91815	4.15173
FAM111A	0.00440896	0.0197519	0.497959	-2.0082	0.777335	1.78324
FAM117B	0.00310324	0.015444	0.479629	-2.08495	2.16016	3.22017
FAM120C	0.000198061	0.00285095	0.255267	-3.91747	-1.2	0.769921
FAM122A	0.0015956	0.0100085	0.460022	-2.17381	-0.0203317	1.09989
FAM129B	8.67268e-05	0.00189165	1.58625	1.58625	12.4111	11.7455
FAM166A	0.00160132	0.0100292	3.40435	3.40435	-2.34337	-4.11075
FAM200A	0.00575946	0.0239632	0.497553	-2.00984	-1.59538	-0.588299
FAM200B	0.00734351	0.0283282	0.476455	-2.09884	-1.17034	-0.100749
FAM208A	0.000161094	0.00255186	0.549456	-1.81998	2.32137	3.18529
FAM208B	0.00457075	0.0202081	0.639652	-1.56335	2.42277	3.06741
FAM210B	7.43136e-05	0.00176938	0.42659	-2.34417	2.19555	3.42463
FAM222A	0.000358601	0.00402774	1.88188	1.88188	0.291543	-0.620632
FAM222B	9.44178e-05	0.00197215	1.5491	1.5491	4.54358	3.91215
FAM3C	0.00347989	0.0166748	0.338436	-2.95477	-0.550077	1.01297
FAM3C2	0.00262406	0.0137984	0.320827	-3.11694	-2.15296	-0.512828
FAM46C	0.00236353	0.012898	0.283272	-3.53018	3.88899	5.70873
FAM60A	0.000140141	0.00236342	0.354022	-2.82468	-0.904535	0.593553
FAM69A	0.00170609	0.0104794	0.391623	-2.55347	-2.59776	-1.2453
FAM76A	0.00261315	0.0137724	0.443304	-2.25579	-0.951372	0.222259
FAM83B	0.00114146	0.00812895	0.435959	-2.29379	1.77513	2.97286
FAM83C	0.0013259	0.00887261	0.348757	-2.86733	1.33501	2.85472
FAM89B	1.12759e-06	0.000266144	1.92421	1.92421	4.43577	3.49151
FAM98A	0.000746965	0.00621145	0.405019	-2.46902	0.0520263	1.35596
FAN1	3.39638e-05	0.00119653	0.223728	-4.4697	-0.94417	1.21601
FANCA	0.00341712	0.0165273	0.422679	-2.36586	-0.798521	0.443846
FANCC	0.00756601	0.028842	0.478855	-2.08831	0.595053	1.65739
FANCI	1.43966e-05	0.00076729	0.210333	-4.75438	-1.41467	0.834582
FAR1	0.000542482	0.00510997	0.533296	-1.87513	2.63907	3.54606
FAR2	0.00157149	0.00989109	0.393035	-2.5443	-1.70844	-0.361166
FARSA	0.00010717	0.00208538	0.484379	-2.0645	0.875165	1.92096
FARSB	0.00346464	0.0166215	0.410618	-2.43535	-0.781776	0.502355
FASTKD2	4.80238e-06	0.000456006	0.211328	-4.73197	-2.18967	0.0527729
FAT1	0.00219979	0.0123162	0.463359	-2.15816	2.08879	3.19859
FAT2	1.9116e-05	0.000892187	0.49658	-2.01378	6.16065	7.17056
FAXDC2	0.00331171	0.0161547	0.462395	-2.16265	1.35696	2.46976
FBL	0.000743379	0.00619683	0.489732	-2.04193	1.2395	2.26943
FBLN1	8.21724e-05	0.00185017	0.211593	-4.72606	0.369282	2.60992
FBXO21	0.000797723	0.00645406	0.48921	-2.04411	0.820988	1.85246
FBXO44	3.26776e-05	0.00116861	0.339562	-2.94497	-1.66475	-0.106498
FBXO7	1.03742e-05	0.00066525	0.499084	-2.00367	4.30633	5.30897
FBXO9	0.00018794	0.00278225	0.550485	-1.81658	1.70619	2.56742
FBXW8	0.00247054	0.0132334	0.354506	-2.82083	-0.931417	0.564702
FCER1A	0.00048249	0.00478206	0.278681	-3.58833	-1.71886	0.12445
FCHSD2	0.00238175	0.0129688	0.490394	-2.03918	-0.0297107	0.998277
FECH	0.0014165	0.00926499	0.354648	-2.8197	1.10914	2.60468
FEN1	0.000459616	0.0046888	0.268213	-3.72838	-2.75397	-0.855422
FERMT1	0.000139986	0.00236342	0.485527	-2.05962	2.21065	3.25303
FETUB	0.00519153	0.0222213	0.457478	-2.1859	1.46537	2.59359
FGD1	0.00957551	0.0339281	0.449244	-2.22596	0.280823	1.43525
FGF22	0.000952608	0.00725633	1.91865	1.91865	2.08454	1.14444
FGFBP1	0.00633081	0.0255803	0.349557	-2.86076	2.67961	4.19601
FGFR2	0.000860744	0.00678946	0.441017	-2.26749	0.991754	2.17285
FGFR3	0.00299943	0.0151084	0.50441	-1.98251	4.58541	5.57275
FGGY	0.00227221	0.0125613	0.564853	-1.77037	-0.122088	0.701965
FH	0.000327101	0.00381934	0.363551	-2.75065	-0.0849067	1.37486
FHDC1	0.000208823	0.00295898	0.43814	-2.28238	1.92414	3.11468
FIBP	0.0151911	0.0472582	0.583586	-1.71354	0.128881	0.905864
FIG4	0.000109379	0.0020975	0.365713	-2.73438	-0.602145	0.849071
FIGNL1	0.00180441	0.0108527	0.348492	-2.8695	-1.83089	-0.310087
FKBP3	6.23497e-05	0.00159712	0.565826	-1.76733	0.902582	1.72415
FKBP4	0.00278881	0.0143676	1.61496	1.61496	5.36936	4.67785
FKBP5	1.76138e-05	0.000843671	0.515172	-1.9411	1.63853	2.5954
FKTN	0.000149988	0.00245798	0.25884	-3.86339	-2.03934	-0.0894741
FLJ31356	1.47868e-05	0.000775581	3.06075	3.06075	-0.744574	-2.35846
FLNA	0.000162494	0.00256593	0.484868	-2.06242	4.80805	5.85239
FLNB	6.30225e-06	0.000510421	0.477651	-2.09358	4.35884	5.42481
FLNB-AS1	0.00976631	0.0344049	0.451094	-2.21684	-2.13901	-0.990504
FLOT2	0.000728071	0.00614972	0.501666	-1.99336	1.98633	2.98153
FLRT1	0.0109649	0.037407	0.463539	-2.15732	-1.29031	-0.181076
FLT1	0.00111483	0.00803267	0.363285	-2.75266	-1.06447	0.396354
FLYWCH1	0.00194024	0.0113596	0.517637	-1.93185	0.495195	1.44518
FMN1	0.0019038	0.0112252	0.428451	-2.33399	1.06976	2.29255
FMNL3	0.00261905	0.0137897	0.46765	-2.13835	1.16316	2.25966
FNDC11	0.00377647	0.0176456	2.26935	2.26935	-0.252699	-1.43498
FNDC3A	0.00443147	0.0198083	0.506856	-1.97295	0.916351	1.8967
FO393411.1	0.00493085	0.0213936	0.57723	-1.73241	0.119184	0.911965
FO681492.1	0.00198241	0.0114982	0.322767	-3.09821	-0.824427	0.80701
FOXC1	0.000529408	0.00503185	1.64363	1.64363	6.66647	5.94958
FOXK1	0.000252228	0.00328135	0.445667	-2.24383	2.46097	3.62693
FOXN1	0.000677997	0.00588952	0.255919	-3.90749	0.276355	2.2426
FP236241.1	0.00631022	0.025533	0.451375	-2.21545	-0.665957	0.481644
FRAS1	3.12615e-06	0.000413202	0.221316	-4.51843	0.392129	2.56795
FRAT1	0.00259041	0.0136748	1.76265	1.76265	0.846362	0.0286126
FRMD4A	0.000123842	0.00224109	0.328333	-3.04569	0.32234	1.92911
FRMD8P1	0.00303449	0.0152384	1.55432	1.55432	0.834796	0.198508
FSCN2	0.000765316	0.00629666	2.01275	2.01275	0.981646	-0.0275248
FSTL1	0.00160221	0.010031	0.45172	-2.21376	-0.185554	0.960946
FTH1	0.000635141	0.00565666	1.59501	1.59501	12.0525	11.3789
FTH1P15	0.000117825	0.00218485	3.24468	3.24468	1.0587	-0.639379
FTO	5.44301e-05	0.00152306	0.455141	-2.19712	0.672479	1.80809
FUOM	0.00566186	0.0236712	1.63923	1.63923	0.60738	-0.10564
FZD1	0.00631293	0.025533	0.371092	-2.69475	0.515773	1.94593
FZD10-AS1	0.00285458	0.0145972	1.56249	1.56249	2.91451	2.27066
FZD6	0.000101933	0.00202875	0.466553	-2.14338	0.531123	1.63101
FZD7	0.000131215	0.00229645	0.510454	-1.95904	0.363641	1.33379
G3BP1	0.00081119	0.00654098	0.554741	-1.80264	2.86025	3.71036
GABBR1	0.00157257	0.00989411	0.473476	-2.11204	0.502884	1.58152
GADD45A	0.000449086	0.00460571	1.71412	1.71412	6.03927	5.2618
GALNS	0.00929028	0.033193	0.637102	-1.56961	1.62431	2.27471
GALNT10	0.00160643	0.0100536	0.405034	-2.46893	0.141497	1.44538
GALNT12	0.000391404	0.00423495	0.416416	-2.40144	0.63673	1.90063
GALNT7	0.000248339	0.00326274	0.530606	-1.88464	1.42165	2.33594
GALT	0.00124384	0.0085664	0.369323	-2.70766	-0.714254	0.722791
GAPDHP1	0.0012057	0.00841141	0.65294	-1.53153	3.28097	3.89595
GAPDHP70	0.00472676	0.02073	0.473755	-2.11079	-1.63151	-0.553722
GARS	0.00136772	0.00904622	0.552771	-1.80907	1.7803	2.63554
GAS2L1	0.00427639	0.0192834	0.473323	-2.11272	0.381418	1.46052
GAS2L3	0.00159943	0.0100211	0.372453	-2.6849	-2.44985	-1.02498
GAS6	0.000459742	0.0046888	0.331066	-3.02055	0.349076	1.94389
GAS6-AS1	0.00154858	0.00979892	0.405819	-2.46415	-0.19568	1.10541
GBP1P1	0.00018981	0.00279504	0.323087	-3.09514	-0.853774	0.776232
GBP6	2.81558e-05	0.00108436	0.294119	-3.39999	5.26834	7.03387
GCDH	0.00890195	0.0321732	0.619084	-1.61529	0.340214	1.03201
GCHFR	0.000493893	0.00484063	1.82469	1.82469	4.18124	3.31359
GCLC	0.00640239	0.0257938	0.611264	-1.63596	1.69761	2.40774
GEMIN4	0.0028977	0.014727	0.601494	-1.66253	1.034	1.76737
GEMIN5	0.00830501	0.0306783	0.3743	-2.67165	-1.14344	0.274289
GEMIN6	0.00626376	0.025406	0.491824	-2.03325	-2.45524	-1.43146
GEN1	0.00274015	0.0142144	0.398618	-2.50866	-0.72632	0.6006
GFM1	9.19511e-05	0.00194522	0.331768	-3.01415	0.294623	1.88638
GGACT	0.00898	0.0324017	0.423645	-2.36047	-2.66139	-1.42231
GGT7	0.00953484	0.0338275	0.405884	-2.46376	-2.47946	-1.1786
GGTA1P	0.000382413	0.00417321	0.350623	-2.85207	-1.17161	0.3404
GIMAP4	0.00807061	0.0301067	0.403643	-2.47744	-0.795537	0.513312
GIMAP5	0.00166822	0.0103391	0.344145	-2.90575	-1.46972	0.0691903
GIMAP6	0.00848065	0.031102	0.394096	-2.53745	-1.79493	-0.451549
GIMAP7	0.00310795	0.0154621	0.341069	-2.93196	-1.29313	0.258733
GINS1	0.000294135	0.00356585	0.304112	-3.28826	-2.84645	-1.12913
GINS3	0.00790139	0.0296765	0.423666	-2.36035	-1.28367	-0.0446661
GJA1	0.00176859	0.0107429	0.369846	-2.70383	2.278	3.713
GJA1P1	0.00270972	0.0140875	0.40058	-2.49638	-1.94293	-0.62309
GJB5	0.00287907	0.0146815	0.549458	-1.81998	1.2257	2.08962
GLI3	0.000163944	0.0025797	0.207331	-4.82321	-2.1299	0.140092
GLIS2	0.00161019	0.0100695	1.76175	1.76175	1.31922	0.50221
GLMP	7.62572e-06	0.000562465	1.72895	1.72895	5.04666	4.25676
GMPR	0.000234483	0.00316239	0.226865	-4.4079	-0.818398	1.32169
GMPS	0.00179717	0.0108447	0.465748	-2.14708	0.747758	1.85014
GNA12	0.00743419	0.0285451	0.55557	-1.79995	0.553961	1.40192
GNA15	0.00032354	0.00379404	1.57967	1.57967	8.27078	7.61115
GNAI1	0.00219444	0.0122945	0.453756	-2.20383	-0.31899	0.82102
GNG10	0.00214166	0.0121064	3.41323	3.41323	-2.62806	-4.3992
GNG2	0.00027774	0.00346849	0.28599	-3.49663	-2.4247	-0.618732
GNG4	0.00026253	0.00336764	1.70134	1.70134	4.47591	3.70924
GNLY	0.0106564	0.0367337	0.391869	-2.55188	-0.466487	0.885071
GOLGA2P5	8.95831e-05	0.00191859	0.432566	-2.31179	-0.771356	0.437652
GOLGA8R	0.00184098	0.0109926	0.353456	-2.82921	-1.4455	0.0548993
GOLIM4	0.000240822	0.00320618	0.279528	-3.57746	-1.79234	0.0465999
GOLM1	0.000962718	0.00731985	0.309176	-3.23441	-1.38471	0.308793
GP1BB	4.7055e-08	0.000107525	7.87952	7.87952	-0.813568	-3.79168
GPAM	0.000242184	0.00321142	0.279452	-3.57843	-1.10562	0.733706
GPAT4	0.00103906	0.00765714	0.542469	-1.84342	1.96919	2.85158
GPATCH1	0.00170763	0.0104794	0.469777	-2.12867	-0.27186	0.818093
GPATCH4	0.00738068	0.0284184	0.373562	-2.67693	-0.123352	1.29723
GPHN	0.00188686	0.0111737	0.451707	-2.21382	-0.451695	0.694845
GPN3	0.0131448	0.0425128	0.470372	-2.12598	-2.98576	-1.89763
GPNMB	0.00228419	0.0126092	0.382259	-2.61603	2.17903	3.56641
GPR132	0.00516565	0.0221452	2.00834	2.00834	2.86263	1.85662
GPR153	0.0021166	0.0120024	1.54456	1.54456	2.14458	1.51738
GPR155	0.00357796	0.0169861	0.488969	-2.04512	-0.942727	0.089458
GPR180	0.00238483	0.012974	0.312063	-3.20448	-2.87314	-1.19305
GPR37L1	0.00123085	0.00852723	2.1136	2.1136	-0.75587	-1.83557
GPR87	0.00615606	0.0250827	0.581318	-1.72023	0.747965	1.53057
GPR89A	0.000186858	0.00277383	0.298445	-3.3507	-1.4859	0.258562
GPR89B	0.00033888	0.00389727	0.332133	-3.01084	-1.54037	0.0497962
GPRC5A	2.47128e-06	0.000364558	1.89763	1.89763	10.2986	9.37437
GRAMD4	0.000989977	0.00744128	0.626075	-1.59725	2.15319	2.82879
GRAP2	0.0103573	0.035958	0.39077	-2.55905	-1.15067	0.204939
GRB10	0.000683777	0.00591166	0.274032	-3.64921	-1.59241	0.275174
GRHL2	2.14251e-05	0.000938954	0.415383	-2.40741	2.90825	4.17574
GRK3	0.00960568	0.0340019	0.519514	-1.92488	-0.202756	0.74201
GSDMC	0.00209056	0.0118976	0.625642	-1.59836	2.57366	3.25025
GSS	1.53518e-05	0.000792632	0.365862	-2.73327	0.317376	1.768
GSTK1	1.23066e-06	0.000275096	0.508983	-1.9647	2.00703	2.98134
GSTM2	0.00229596	0.0126633	0.370074	-2.70216	-0.508831	0.925282
GTF3C4	0.00662535	0.026415	0.540871	-1.84887	1.11538	2.00203
GTF3C6	0.00206486	0.0118293	0.360675	-2.77258	-1.09935	0.371882
GTSE1	0.00873699	0.0317486	0.390346	-2.56183	-2.99652	-1.63934
GUSBP1	0.00248831	0.0133005	0.387237	-2.5824	-0.933091	0.43562
GYPC	0.0120916	0.0401483	0.324522	-3.08146	3.86822	5.49184
GZF1	1.85374e-05	0.000870101	1.62396	1.62396	2.88889	2.18938
H2AFJ	4.92351e-07	0.000194852	1.6034	1.6034	5.48288	4.80175
H2AFY2	0.00622305	0.0253058	0.43521	-2.29774	-0.309559	0.890658
H3F3B	1.23629e-06	0.000275096	1.58737	1.58737	8.98695	8.32031
H3F3C	2.54135e-05	0.00101913	1.59245	1.59245	3.06493	2.39368
HACD3	0.000224874	0.00308016	0.210538	-4.74974	-2.29009	-0.0422425
HACL1	0.00132981	0.00888592	0.363469	-2.75127	-2.2301	-0.770005
HADH	3.75064e-05	0.00124936	0.404252	-2.47371	-0.477595	0.829079
HAP1	0.00170137	0.0104732	1.97365	1.97365	1.03512	0.0542553
HAUS4	8.02912e-05	0.00183666	1.54301	1.54301	3.11922	2.49347
HAUS6	0.00149876	0.00959832	0.397009	-2.51883	-0.670694	0.662062
HAUS7	0.0161172	0.0494776	0.486351	-2.05613	-1.07325	-0.0333138
HAX1	0.00353433	0.0168396	0.628086	-1.59214	1.1065	1.77746
HBB	0.00935656	0.0333598	0.266353	-3.75441	11.358	13.2666
HBD	0.000104327	0.00204714	0.253652	-3.94241	-1.02082	0.958252
HBG2	0.000367247	0.00409147	0.10495	-9.52838	-0.312249	2.93998
HCFC2	0.00701645	0.0275032	0.604896	-1.65318	1.04215	1.76739
HCG25	0.00343479	0.0165402	2.24349	2.24349	0.687817	-0.477928
HCN2	0.00163068	0.0101697	1.78419	1.78419	4.30546	3.47019
HDAC1P2	0.00188369	0.0111669	0.44657	-2.23929	-1.86501	-0.701973
HDAC8	0.00175646	0.0106888	0.464735	-2.15176	-0.384497	0.721021
HDDC2	0.00154244	0.0097941	0.447997	-2.23216	0.00233747	1.16078
HDGFL3	0.000676712	0.00588145	0.367889	-2.71821	-0.362952	1.0797
HEATR1	0.00204085	0.0117406	0.330769	-3.02325	-0.137028	1.45907
HEATR3	0.00353207	0.016837	0.558513	-1.79047	0.191206	1.03154
HEATR6	0.000488184	0.00481827	0.314785	-3.17677	-0.84313	0.824431
HEBP1	1.15124e-05	0.000691662	1.91218	1.91218	4.29537	3.36015
HEBP2	1.33251e-06	0.000285918	1.55878	1.55878	7.52961	6.8892
HECW2	0.00665282	0.026499	0.507112	-1.97195	1.17012	2.14974
HEIH	8.20266e-05	0.00185017	1.72199	1.72199	5.07406	4.28999
HELLS	0.000117418	0.00218221	0.322707	-3.09879	-0.475252	1.15645
HELZ2	7.12901e-05	0.0017387	1.62928	1.62928	7.04741	6.34317
HEMGN	0.00307122	0.0153348	0.280213	-3.56872	1.13154	2.96694
HERC2	8.34636e-07	0.000229652	0.461602	-2.16637	3.25602	4.3713
HERC2P2	0.00940923	0.0335042	0.471541	-2.12071	2.65162	3.73616
HERC2P3	0.00188919	0.0111795	0.424975	-2.35308	-0.399366	0.835185
HES2	0.00138191	0.00911817	0.539697	-1.85289	1.84655	2.73633
HEXA	0.00965437	0.0341117	0.614478	-1.6274	1.27358	1.97615
HHAT	0.000924002	0.00710394	0.309836	-3.22752	-3.26025	-1.56982
HIBCH	0.00247085	0.0132334	0.361815	-2.76384	-0.384952	1.08172
HIF1AN	0.00286337	0.014624	0.615759	-1.62401	2.52833	3.22789
HINT3	1.46348e-06	0.000301719	1.59908	1.59908	3.37307	2.69583
HIRA	0.00131249	0.00881989	0.437615	-2.28511	0.436306	1.62857
HIRIP3	0.000628713	0.00562851	0.294674	-3.39358	-1.77894	-0.0161298
HIST1H1B	1.17741e-05	0.000692965	0.177695	-5.62761	-0.419628	2.07289
HIST1H1PS1	0.000239095	0.0031909	1.77232	1.77232	2.44593	1.6203
HIST1H2BF	0.000193829	0.00281409	1.50122	1.50122	3.37786	2.79172
HIST1H3B	0.00484343	0.0211422	0.325952	-3.06793	-0.803887	0.81338
HIST1H4H	0.00495483	0.0214696	1.50211	1.50211	3.67181	3.08482
HIST3H2A	0.00056879	0.00526473	1.7026	1.7026	3.68552	2.91778
HIST3H2BB	0.00149769	0.00959832	1.82871	1.82871	2.64424	1.77341
HIST4H4	0.00320774	0.0157827	1.56646	1.56646	5.15928	4.51177
HIVEP3	7.19354e-05	0.00174269	0.572349	-1.74719	3.26351	4.06854
HK1	4.27447e-07	0.000190873	0.599644	-1.66766	4.61923	5.35705
HLA-DMB	0.0121534	0.0402804	0.479996	-2.08335	-0.036457	1.02245
HLA-DOA	0.00844498	0.0310131	0.483082	-2.07004	-0.379671	0.669988
HLA-DPA1	0.00475969	0.0208372	0.557476	-1.7938	2.13814	2.98116
HLA-DPB1	0.0131486	0.0425128	0.6541	-1.52882	2.06652	2.67894
HLA-DQB2	0.00828157	0.0306309	0.426931	-2.3423	-1.48592	-0.257998
HLCS	0.00353581	0.0168402	1.58718	1.58718	3.70977	3.0433
HLF	2.35057e-05	0.000975782	0.193111	-5.17837	-0.30449	2.06801
HLTF	0.000183091	0.00274503	0.255542	-3.91325	-1.95015	0.0182206
HMCN1	1.93488e-05	0.000893806	0.160345	-6.23657	-3.30425	-0.663496
HMGA1	0.000316711	0.00373764	1.66738	1.66738	9.96776	9.23018
HMGB1P6	0.000251866	0.00327922	0.532078	-1.87942	1.7955	2.70579
HMGN2P4	0.00100824	0.00751042	2.14151	2.14151	0.763438	-0.335192
HMGN3	0.00520854	0.0222769	0.585488	-1.70798	0.392143	1.16443
HMGN4	5.16186e-05	0.00148069	0.281366	-3.55408	-1.30428	0.525202
HMGXB3	0.00037632	0.00413494	0.526626	-1.89888	2.38816	3.31331
HNRNPAB	0.000624715	0.00560345	0.494868	-2.02074	2.37371	3.38859
HNRNPR	0.00289011	0.014706	0.615149	-1.62562	2.30656	3.00755
HOMER1	0.00416425	0.0189328	0.484383	-2.06448	-0.80076	0.245019
HPCA	0.0114357	0.0386066	2.20743	2.20743	-1.64914	-2.79151
HS1BP3	4.54856e-06	0.000444682	1.52576	1.52576	2.89267	2.28315
HS3ST1	0.0024867	0.0133005	1.67282	1.67282	5.62082	4.87853
HS3ST3A1	0.000515105	0.00495664	0.35298	-2.83302	0.586931	2.08927
HS3ST6	2.96822e-05	0.00111286	1.85281	1.85281	5.26803	4.37831
HS6ST1P1	0.0144314	0.0455338	2.00767	2.00767	-0.139858	-1.14538
HSD17B10	0.000896424	0.00697631	0.514751	-1.94269	0.724548	1.6826
HSH2D	0.0149694	0.0467798	1.55845	1.55845	2.20825	1.56814
HSP90AA1	3.64627e-05	0.00123121	2.31612	2.31612	8.45726	7.24555
HSP90AA2P	0.00148647	0.00957484	1.96086	1.96086	3.62508	2.6536
HSPA1A	0.00195458	0.0114213	1.95822	1.95822	7.10783	6.13829
HSPA1B	0.000220027	0.003037	2.04876	2.04876	7.75251	6.71776
HSPA6	0.000373105	0.00413265	2.73524	2.73524	4.79638	3.34471
HSPB11	0.00131541	0.00883464	0.415276	-2.40804	-2.56294	-1.29509
HSPB8	8.7969e-07	0.000229652	1.84298	1.84298	9.91275	9.03071
HSPE1	0.00283526	0.0145433	2.21966	2.21966	1.6311	0.480761
HSPE1-MOB4	5.76445e-05	0.00155923	0.160302	-6.23822	-4.32432	-1.68318
HSPH1	0.00861064	0.0314051	2.21503	2.21503	5.0879	3.94057
HTR7P1	5.98261e-05	0.00157769	2.56795	2.56795	1.45581	0.0951931
HYAL2	0.00230542	0.0126967	0.344207	-2.90523	-0.71733	0.821322
IARS	1.05558e-05	0.00066566	0.353059	-2.83239	1.54306	3.04508
IARS2	0.000104989	0.00205281	0.525812	-1.90182	1.78115	2.70853
ICE1	1.91925e-05	0.000893237	0.577328	-1.73212	1.86833	2.66087
IDH1	2.79877e-05	0.00108293	0.549568	-1.81961	2.46852	3.33215
IDNK	0.000406426	0.00433784	0.484016	-2.06605	-0.985222	0.0616514
IER2	2.47449e-05	0.00100947	1.70192	1.70192	7.25871	6.49155
IER5	1.1114e-07	0.000112213	1.89821	1.89821	6.7061	5.78146
IFI16	0.00120159	0.00839791	0.488016	-2.04911	1.54663	2.58163
IFIT1B	0.00212985	0.0120553	0.335364	-2.98183	-1.62243	-0.0462287
IFIT5	0.00589175	0.0242873	1.52131	1.52131	1.74059	1.13527
IFRD2	0.0113826	0.0384589	0.411177	-2.43204	-0.363687	0.91848
IFT122	0.000478541	0.00477659	0.468538	-2.1343	-0.315727	0.778034
IFT27	0.000420725	0.00442471	0.412298	-2.42543	-0.734264	0.543976
IFT52	8.12242e-05	0.0018411	0.33483	-2.98659	-1.54344	0.0350615
IFT57	0.00168752	0.0104229	0.312688	-3.19807	-2.30758	-0.630376
IFT74	0.00681893	0.0269868	0.408425	-2.44843	-0.633663	0.658192
IFT81	0.0111543	0.0378595	0.44079	-2.26865	-2.27472	-1.09288
IGF2	0.00422607	0.0191087	0.354481	-2.82103	-2.88226	-1.38604
IGFALS	0.000130529	0.00229645	3.34109	3.34109	-1.70902	-3.44934
IGFBP2	0.00977666	0.0344267	0.567753	-1.76133	3.27661	4.09328
IGFBP5	0.000628873	0.00562851	0.209245	-4.77908	1.10898	3.36571
IGFBP7	0.0137755	0.0440231	0.431298	-2.31858	-2.66465	-1.45141
IGFLR1	0.00507043	0.0218511	0.506588	-1.97399	-1.01868	-0.037566
IGHA1	0.00835549	0.0308215	0.324256	-3.08399	-1.91777	-0.292973
IGKC	0.00115306	0.0081814	0.270341	-3.69903	-2.58886	-0.701712
IGSF9	0.002462	0.0132112	0.382275	-2.61592	0.0979333	1.48525
IKBKE	0.00112795	0.00808853	0.332508	-3.00745	-0.42212	1.16642
IKZF1	0.00830256	0.0306783	0.33733	-2.96446	1.15277	2.72053
IKZF3	0.0105309	0.0364274	0.528354	-1.89267	0.993802	1.91423
IL10RA	0.00213823	0.0120944	0.490071	-2.04052	1.26428	2.29321
IL11RA	7.86452e-05	0.00182241	0.263924	-3.78897	-1.53934	0.382471
IL16	0.00172153	0.0105306	0.567757	-1.76132	1.28078	2.09744
IL17RE	0.0122109	0.0404305	0.483195	-2.06956	0.141923	1.19124
IL17REL	5.23358e-05	0.00149342	2.86363	2.86363	-0.0592659	-1.57711
IL27RA	0.0128027	0.0416801	0.386986	-2.58408	-2.42775	-1.05811
IL2RB	0.00242553	0.0130989	0.321452	-3.11088	-1.24484	0.392479
IL32	0.00122025	0.00846743	0.329041	-3.03913	-1.08578	0.517879
IMMP2L	0.0138091	0.0440879	0.471515	-2.12083	-1.22065	-0.136027
IMMT	0.000173361	0.00266691	0.442727	-2.25873	1.26683	2.44234
IMP4	0.014443	0.0455571	0.59253	-1.68768	0.885467	1.64051
IMPACT	0.00392209	0.0181362	0.468866	-2.13281	-0.398558	0.694196
IMPDH1P10	0.00708275	0.027645	0.20867	-4.79226	-1.39724	0.863467
IMPDH2	0.00116123	0.00821313	0.502674	-1.98936	1.85922	2.85152
INAFM1	0.00378346	0.0176633	1.99898	1.99898	0.781332	-0.217933
INCENP	0.00311755	0.0154865	0.622261	-1.60704	2.80862	3.49302
INPP1	8.65385e-05	0.00189126	0.380521	-2.62797	0.940288	2.33424
INPP5D	0.00700228	0.0274714	0.589005	-1.69778	1.75352	2.51716
INPP5F	5.39229e-05	0.00152033	0.392418	-2.5483	-0.274819	1.07472
INTS10	0.000679972	0.00589428	0.402548	-2.48418	0.399528	1.7123
INTS6-AS1	0.00073739	0.00618818	2.36561	2.36561	-0.375393	-1.61761
INTS6L	0.00616875	0.0251159	0.531835	-1.88028	0.0842589	0.995208
INTS7	0.00177864	0.0107764	0.345837	-2.89154	-1.01827	0.513565
INTS9	0.00113967	0.00812084	0.392096	-2.5504	-0.193216	1.15751
IPO11	0.00290429	0.0147521	0.567488	-1.76215	0.133878	0.951217
IPO13	0.000636965	0.00566354	0.548379	-1.82356	1.24985	2.1166
IPO5	0.000586305	0.00536078	0.467074	-2.14099	1.06133	2.1596
IPO9	5.58116e-05	0.00154459	0.484449	-2.0642	1.25223	2.29781
IQANK1	0.00279435	0.0143871	0.660497	-1.51401	3.01485	3.61323
IQCB1	0.00292542	0.0148249	0.440917	-2.268	-0.948159	0.233263
IQCC	0.00286518	0.0146287	0.41412	-2.41476	-1.7308	-0.458922
IQGAP3	4.16676e-05	0.00131608	0.278784	-3.58701	-1.60848	0.234302
IRAK2	0.0132134	0.042673	1.50248	1.50248	3.81529	3.22794
IRF5	0.00776423	0.0293548	0.576321	-1.73514	1.3975	2.19256
IRF8	0.00766171	0.029087	0.413924	-2.4159	-1.15186	0.1207
IRF9	0.00189673	0.011196	1.51487	1.51487	3.7621	3.16291
IRX4	0.0014433	0.00939069	0.329016	-3.03936	-0.544062	1.05971
ISG15	0.000229219	0.00312214	1.96727	1.96727	4.96926	3.99307
ISM1	0.000418946	0.00441724	0.298424	-3.35094	-2.43017	-0.685607
ISOC1	0.00146429	0.00947257	0.421066	-2.37492	-1.05106	0.196816
ITGA3	0.00243805	0.0131338	0.338869	-2.95099	0.78806	2.34926
ITGA4	9.22591e-05	0.00194924	0.270941	-3.69083	-0.978615	0.905332
ITGA6	0.000411901	0.00437366	0.27259	-3.66852	2.22675	4.10194
ITGA9	6.66255e-05	0.00167039	0.276137	-3.6214	-0.670602	1.18594
ITGAE	0.00138307	0.00912219	0.359741	-2.77977	-1.16678	0.308185
ITGB3	0.000466173	0.00472551	0.198873	-5.02833	-1.72258	0.607503
ITGB8	0.000471491	0.00474709	1.68725	1.68725	8.17938	7.4247
ITIH4	0.0153994	0.0477801	0.462346	-2.16288	-2.22453	-1.11158
ITK	0.00408381	0.0186543	0.381193	-2.62335	-0.478406	0.913002
ITPKB	8.48577e-06	0.000596604	0.483924	-2.06644	2.09473	3.14188
ITPR1	0.00858058	0.0313439	0.598006	-1.67223	1.53121	2.27298
ITPR2	4.11336e-07	0.000189219	0.347735	-2.87575	3.83499	5.35893
ITSN1	2.40359e-07	0.000172662	1.64365	1.64365	5.0675	4.35059
IVD	0.000130984	0.00229645	0.266034	-3.75892	-0.514487	1.39583
JADE2	0.0160174	0.0492534	0.508475	-1.96667	1.12104	2.09679
JAG1	0.000294169	0.00356585	0.302918	-3.30122	3.47926	5.20226
JAM3	0.000167839	0.0026087	0.227043	-4.40444	-3.30568	-1.16672
JCAD	0.000703049	0.00602165	0.323893	-3.08744	-3.90968	-2.28327
JPH1	0.0133921	0.0430895	0.444206	-2.25121	-1.48783	-0.317134
JUNB	0.000473492	0.00475315	1.59223	1.59223	10.6566	9.98558
JUND	3.19431e-05	0.00115046	1.69883	1.69883	8.05896	7.29442
KANK1	2.24526e-07	0.000168619	0.443888	-2.25282	4.6566	5.82833
KANSL2	0.010343	0.0359158	0.651625	-1.53462	1.48123	2.09911
KANTR	1.95424e-05	0.000899387	0.302257	-3.30844	-0.39252	1.33363
KAT14	7.17049e-05	0.00174222	0.224901	-4.44641	-1.49386	0.658782
KAT2A	0.000362557	0.00405563	0.32688	-3.05922	-0.227409	1.38576
KATNAL1	1.4777e-06	0.000301719	0.1978	-5.05561	-1.46988	0.868003
KATNBL1P6	8.24034e-06	0.000585435	2.06627	2.06627	3.68713	2.64011
KBTBD7	0.000102678	0.00202925	0.310256	-3.22315	-1.02388	0.664589
KCNAB2	0.0155287	0.0480729	0.527566	-1.8955	0.922071	1.84465
KCNC4	0.00239944	0.0130021	0.335764	-2.97828	-0.600613	0.973867
KCNK1	2.28118e-05	0.000966401	1.68896	1.68896	3.61201	2.85587
KCNK12	0.000706637	0.00603465	2.62207	2.62207	0.622138	-0.768569
KCNK5	0.00412772	0.0187995	0.338753	-2.952	-2.08043	-0.518737
KCNK6	4.42538e-06	0.00044454	1.54457	1.54457	6.56741	5.9402
KCNT1	1.42788e-05	0.00076729	2.07127	2.07127	2.59059	1.54007
KCTD15	0.00469571	0.0206282	0.312019	-3.20493	-0.587946	1.09235
KCTD5	2.186e-06	0.000348028	1.64014	1.64014	5.71356	4.99974
KDF1	0.000650779	0.00574369	1.54164	1.54164	2.56991	1.94544
KDM1A	0.00155861	0.00984001	0.562887	-1.77655	1.15128	1.98037
KDR	2.78892e-06	0.000380814	0.185429	-5.3929	-2.73326	-0.3022
KDSR	1.5016e-05	0.000780571	1.51891	1.51891	4.3286	3.72556
KIAA1143	0.00731855	0.0282648	0.542682	-1.8427	0.448913	1.33073
KIAA1328	0.0151597	0.047187	0.584053	-1.71217	0.276734	1.05256
KIAA1586	0.00121578	0.00844794	0.338864	-2.95104	-3.07245	-1.51123
KIAA1614	0.000279202	0.00347363	0.307501	-3.25202	-0.329832	1.37151
KIF11	0.00126396	0.008633	0.303861	-3.29097	-0.690704	1.02781
KIF15	0.000131349	0.00229645	0.233925	-4.27487	-2.52836	-0.432475
KIF16B	0.000742763	0.00619683	0.594991	-1.6807	1.50462	2.25368
KIF18B	0.00112931	0.00809477	0.333377	-2.99961	-1.82811	-0.243337
KIF20A	0.000490547	0.00482717	0.269423	-3.71164	-1.58884	0.303219
KIF20B	0.00411834	0.0187775	0.412483	-2.42434	0.20346	1.48105
KIF22	0.000186799	0.00277383	0.413183	-2.42024	0.682695	1.95784
KIF26A	0.00021684	0.00301314	2.02348	2.02348	2.50836	1.49152
KIF26B	0.000470262	0.0047376	0.296899	-3.36815	-2.04033	-0.288368
KIF2A	2.27373e-05	0.00096572	1.66246	1.66246	3.14572	2.4124
KIF3B	4.17078e-06	0.000435944	0.304376	-3.28541	0.24864	1.96471
KIF4A	3.56495e-05	0.00122453	0.210285	-4.75545	-3.45222	-1.20264
KIF7	0.00508735	0.0218946	0.408816	-2.44609	-3.10037	-1.80989
KIFAP3	0.00128815	0.00872604	0.460148	-2.17322	-0.604066	0.515765
KIFC1	0.00235236	0.0128643	0.326391	-3.06381	-1.58753	0.0278013
KIRREL1	0.000190181	0.00279552	0.196242	-5.09575	-3.23441	-0.885114
KLC3	0.000101508	0.0020255	1.60156	1.60156	4.472	3.79253
KLF16	0.000181021	0.00272637	1.59261	1.59261	3.86806	3.19667
KLF3-AS1	8.36123e-08	0.000112213	2.42578	2.42578	2.69778	1.41934
KLF9	0.000693491	0.00596143	0.484285	-2.0649	0.0165861	1.06266
KLHL20	0.00803697	0.0300355	0.5444	-1.83688	0.360805	1.23807
KLHL29	0.00929172	0.033193	0.434296	-2.30257	-0.00175161	1.2015
KLHL42	0.00694124	0.0273599	0.390061	-2.5637	-1.10258	0.255651
KLHL9	0.0151727	0.0472186	0.657774	-1.52028	1.49195	2.09629
KLK10	0.000133831	0.00230521	1.63444	1.63444	8.61331	7.90451
KLK6	0.00171105	0.0104904	1.94162	1.94162	4.16707	3.20981
KLK7	0.00808468	0.0301524	1.70343	1.70343	3.80348	3.03503
KNL1	0.00015049	0.00246074	0.262413	-3.81078	-1.47099	0.459099
KNOP1	0.00100985	0.00751903	0.377283	-2.65053	0.2346	1.64088
KNTC1	0.000114122	0.00214508	0.489953	-2.04101	0.862987	1.89227
KRI1	0.00170649	0.0104794	0.37564	-2.66213	0.324219	1.7368
KRT17	0.000517855	0.00497442	1.85331	1.85331	8.59013	7.70003
KRT19P2	0.00663459	0.0264406	1.81365	1.81365	-0.267179	-1.12608
KRT5	0.00201905	0.0116517	0.313069	-3.19419	7.37474	9.05018
KRT7	0.00342481	0.0165339	1.85678	1.85678	6.89179	5.99899
KRT78	0.000153289	0.00248299	1.58372	1.58372	13.3528	12.6894
KRT80	2.40862e-06	0.000364558	1.75511	1.75511	9.78596	8.9744
KRT86	0.00118637	0.00834806	3.02493	3.02493	0.44935	-1.14755
KRTAP5-AS1	0.000277474	0.00346779	2.54681	2.54681	0.298777	-1.04991
KRTCAP2	0.000646553	0.00571554	1.74715	1.74715	2.41603	1.61103
L3MBTL2	0.00909075	0.0326943	0.656616	-1.52296	1.61375	2.22063
L3MBTL4	0.000480044	0.00477788	0.467348	-2.13973	0.272845	1.37027
LAMA2	2.5823e-06	0.000369824	0.228401	-4.37827	-2.22365	-0.0932908
LAMA3	0.000501067	0.00487265	0.410533	-2.43586	1.50184	2.78627
LAMA4	6.84453e-05	0.00169641	0.187587	-5.33087	-1.86288	0.551491
LAMB1	4.01603e-05	0.00129595	0.212238	-4.71168	-0.401947	1.8343
LAMB2	0.000209179	0.00296148	0.250845	-3.98652	0.667314	2.66244
LAMB3	0.00184798	0.0110305	0.587653	-1.70168	3.4594	4.22637
LAMB4	5.16207e-05	0.00148069	0.235838	-4.2402	-0.143836	1.9403
LAMC1	0.000317559	0.00374497	0.467525	-2.13892	2.34163	3.43852
LANCL1	0.000841256	0.00669843	0.550385	-1.81691	0.843623	1.70511
LANCL2	0.00443234	0.0198083	0.496833	-2.01275	-0.257287	0.751879
LARP1B	0.000904809	0.00700741	0.507472	-1.97055	0.963036	1.94164
LARS	8.52841e-05	0.00188845	0.434866	-2.29956	1.65757	2.85893
LARS2	0.000617988	0.00556729	0.401197	-2.49254	-0.240543	1.07707
LAS1L	0.00156803	0.00988051	0.428452	-2.33398	0.149231	1.37203
LATS2-AS1	0.0018849	0.0111701	1.80146	1.80146	0.340931	-0.508234
LCE3E	0.0010221	0.00757613	2.15711	2.15711	2.65844	1.54934
LCK	0.0106746	0.0367735	0.40171	-2.48936	-1.11808	0.197693
LCN2	0.000375696	0.00413265	1.65359	1.65359	8.33235	7.60675
LDLRAD3	0.000774935	0.00634149	0.338346	-2.95555	-0.672586	0.890841
LDOC1	0.00130811	0.00881443	0.506564	-1.97408	-0.561774	0.419409
LEKR1	0.000112058	0.0021226	2.3528	2.3528	0.627274	-0.607105
LENG9	7.39899e-06	0.000556994	1.9771	1.9771	2.10667	1.12328
LEPROTL1	0.00168271	0.0104042	0.338173	-2.95706	-1.59183	-0.0276606
LFNG	0.00206373	0.0118269	0.379259	-2.63672	-0.0409459	1.3578
LGALS1	0.00626769	0.0254122	0.389557	-2.56702	-0.955059	0.405035
LGALS3	0.000191472	0.00280452	1.59378	1.59378	9.76268	9.09023
LGALS3BP	0.000518431	0.00497706	0.502645	-1.98948	2.59699	3.58938
LGR4	0.000779707	0.00636475	0.267647	-3.73626	0.0235883	1.92518
LIG1	0.000606449	0.00550839	0.388784	-2.57212	0.504302	1.86726
LIG3	0.00101321	0.00753386	0.664254	-1.50545	2.23169	2.82188
LIMD1	0.0127574	0.0415818	0.566702	-1.7646	1.52823	2.34757
LINC00094	0.00124832	0.00857613	0.428043	-2.33621	-1.88412	-0.659949
LINC00102	0.00127302	0.0086626	1.91903	1.91903	3.2179	2.27753
LINC00115	0.00010265	0.00202925	2.66328	2.66328	0.964891	-0.448314
LINC00216	0.00361034	0.0170759	1.64009	1.64009	0.856937	0.14316
LINC00511	0.00408861	0.0186711	1.63547	1.63547	2.62129	1.91159
LINC00592	0.000939866	0.00719244	2.946	2.946	-0.192495	-1.75125
LINC00623	1.64015e-05	0.000813772	0.243376	-4.10887	-3.11224	-1.0735
LINC00649	0.000405783	0.00433378	0.477181	-2.09564	-0.618884	0.448507
LINC00662	0.000293653	0.00356585	0.281605	-3.55108	-1.22654	0.601717
LINC00665	2.43357e-06	0.000364558	0.26659	-3.75107	-0.591663	1.31564
LINC00667	3.02019e-05	0.00112387	0.26774	-3.73497	-0.932739	0.968356
LINC00680	0.0063908	0.0257597	0.430174	-2.32464	-1.68905	-0.472047
LINC00852	0.00254723	0.0135192	0.399104	-2.50561	-2.3496	-1.02444
LINC00857	0.00113974	0.00812084	1.94041	1.94041	-0.663942	-1.6203
LINC00861	0.000825758	0.00662369	0.314853	-3.17608	-0.549657	1.11759
LINC00887	2.07592e-05	0.000934559	1.89611	1.89611	2.28454	1.3615
LINC00987	3.64532e-05	0.00123121	0.240296	-4.16154	-3.16593	-1.10882
LINC01003	7.46585e-05	0.00176974	2.96615	2.96615	1.3046	-0.26399
LINC01123	1.33774e-05	0.000758032	0.192036	-5.20736	-2.11216	0.268392
LINC01138	0.00207803	0.0118677	0.45875	-2.17984	-0.552258	0.571963
LINC01186	0.000966863	0.00733582	2.75801	2.75801	-1.99181	-3.45543
LINC01278	0.0047621	0.0208422	0.379088	-2.63791	-0.90466	0.494736
LINC01355	0.0120915	0.0401483	0.425881	-2.34807	-2.31633	-1.08485
LINC01578	8.5981e-05	0.00188872	1.7043	1.7043	5.57364	4.80446
LINC01587	0.00132104	0.00885802	2.90394	2.90394	-0.560119	-2.09813
LINC01705	2.97982e-06	0.000397037	2.4806	2.4806	2.95743	1.64674
LINC01943	1.65519e-07	0.000132956	2.92177	2.92177	1.01435	-0.532497
LINC01977	0.00127074	0.00865474	2.1511	2.1511	-0.899975	-2.00505
LINC02178	0.00220697	0.0123354	1.70688	1.70688	1.02384	0.252481
LINC02303	0.00860491	0.0314023	2.64083	2.64083	1.83153	0.430542
LINGO3	0.0156076	0.0482447	1.77499	1.77499	-0.504432	-1.33224
LIPA	0.00176319	0.0107259	0.29515	-3.38811	-1.5696	0.190876
LITAF	0.00288258	0.0146899	1.5012	1.5012	5.90196	5.31584
LMBRD1	7.36576e-05	0.00176373	1.66948	1.66948	4.47549	3.73608
LMF1	0.00787107	0.0295962	0.542866	-1.84207	0.00883533	0.890166
LMF2	0.00446882	0.0199232	0.502604	-1.98964	1.32887	2.32137
LMNB1	0.00307074	0.0153348	0.495422	-2.01848	0.292048	1.30532
LMNTD2	0.000582453	0.00533862	1.71852	1.71852	2.91998	2.13882
LMO2	2.04779e-06	0.000348028	1.89775	1.89775	5.28545	4.36116
LMTK2	5.10813e-06	0.000463717	1.55234	1.55234	7.79583	7.16139
LOXL1	1.85256e-05	0.000870101	0.226483	-4.41534	-2.85917	-0.716644
LOXL3	0.000445246	0.00457485	0.195104	-5.12548	-3.93603	-1.57835
LPAR1	0.00129087	0.00874025	0.426188	-2.34638	-0.254946	0.97549
LPAR6	5.97299e-05	0.00157769	0.357396	-2.79801	-0.524564	0.95984
LPGAT1	0.00154861	0.00979892	0.5838	-1.71292	1.5543	2.33076
LRCH1	0.0062875	0.0254738	0.444414	-2.25016	-0.520207	0.649818
LRCH4	3.83118e-06	0.000435944	1.58554	1.58554	6.22491	5.55993
LRIG1	3.64911e-05	0.00123121	0.221931	-4.5059	-1.10976	1.06205
LRIG3	9.49527e-05	0.00197583	0.181531	-5.50871	-0.0617712	2.39994
LRP1	6.06915e-06	0.000510234	0.375356	-2.66414	5.19299	6.60666
LRP12	0.0020769	0.0118677	0.335177	-2.9835	-2.88678	-1.30978
LRP5	0.000178921	0.00271204	0.315962	-3.16494	0.0318096	1.69399
LRP6	0.00946074	0.0336296	0.473472	-2.11206	0.540828	1.61948
LRP8	0.0011341	0.00810447	0.345791	-2.89192	-1.44085	0.091177
LRPPRC	0.000480782	0.00477947	0.389669	-2.56628	1.14592	2.5056
LRRC37A4P	0.000292964	0.00356585	0.438795	-2.27897	5.77268	6.96107
LRRC37BP1	0.00964982	0.0341109	0.486304	-2.05633	-0.746967	0.293104
LRRC4	4.97652e-05	0.00144757	0.385131	-2.59652	0.0587782	1.43536
LRRC45	0.00226297	0.0125382	0.373754	-2.67556	-1.0019	0.417944
LRRC58	0.00278873	0.0143676	0.554592	-1.80313	1.1887	2.0392
LRRC59	0.000163378	0.00257325	0.499611	-2.00156	1.62854	2.62966
LRRC8B	0.00570446	0.0237943	0.466139	-2.14528	-0.192747	0.90842
LRRC8C	0.00131711	0.00883649	0.358316	-2.79084	-1.34442	0.13628
LRRC8D	0.000130236	0.00229645	0.270327	-3.69922	-2.01779	-0.130569
LSG1	0.000316373	0.00373632	0.517763	-1.93139	1.39859	2.34823
LTB4R	0.00180306	0.0108485	0.465125	-2.14996	1.93433	3.03865
LTBP1	0.00489497	0.021294	0.373744	-2.67563	-1.45634	-0.0364576
LTBP2	0.000288206	0.00353613	0.409897	-2.43964	0.788922	2.07559
LTV1	9.36148e-05	0.00196515	0.259157	-3.85866	-1.44712	0.500984
LY75-CD302	0.000442682	0.0045596	0.267751	-3.73481	-2.73529	-0.834252
LYAR	0.00138758	0.00913966	0.316765	-3.15692	-2.23402	-0.5755
LYL1	0.00663496	0.0264406	0.442449	-2.26015	0.550613	1.72703
LYNX1	4.08476e-05	0.00130987	1.61411	1.61411	3.9268	3.23606
LYPD2	3.77944e-06	0.000435944	1.84889	1.84889	7.4383	6.55163
LYPLA1	0.000310157	0.00369434	1.56412	1.56412	5.91977	5.27442
LYPLA1P3	0.000300288	0.00360302	1.6615	1.6615	4.11452	3.38203
LYPLA2	6.29243e-06	0.000510421	1.59323	1.59323	5.21559	4.54363
LYRM4	0.000529122	0.00503185	0.387711	-2.57924	-1.83975	-0.472799
LZTS1	0.00022881	0.00311914	0.239226	-4.18015	-1.49941	0.564149
M6PR	0.00529378	0.0225132	0.609423	-1.6409	2.53912	3.2536
MAD2L2	0.00103868	0.00765714	0.341953	-2.92438	-2.9059	-1.35777
MAF	0.00042514	0.00444849	0.63005	-1.58718	3.78851	4.45497
MAFF	1.4519e-05	0.00077133	1.71533	1.71533	8.9245	8.14602
MAFG	6.27831e-07	0.000211601	1.63861	1.63861	5.86852	5.15605
MAFK	8.61633e-05	0.00188872	1.5721	1.5721	4.48906	3.83637
MAGED1	0.000452972	0.00463693	0.43775	-2.28441	0.487209	1.67903
MAK16	5.68849e-05	0.00155091	0.318615	-3.13858	-1.39355	0.256562
MAMDC2	0.00206943	0.0118472	0.405157	-2.46818	2.74903	4.05248
MAMDC2-AS1	0.0051553	0.0221236	0.380593	-2.62748	0.726473	2.12015
MAN1A2	1.86702e-05	0.00087385	0.609033	-1.64195	2.69461	3.41001
MAN2A2	0.00104361	0.0076804	0.574603	-1.74033	2.01593	2.81529
MAOA	3.66506e-05	0.00123328	0.244405	-4.09156	-0.00517412	2.02748
MAOB	1.02043e-06	0.000247935	0.197432	-5.06502	-1.23444	1.10613
MAP1B	0.00134952	0.00896893	0.23355	-4.28175	-2.92609	-0.827887
MAP1LC3A	1.60199e-07	0.000132956	1.8657	1.8657	6.41929	5.51958
MAP2K1	1.35241e-05	0.000758245	1.56885	1.56885	6.52074	5.87103
MAP2K5	0.000384709	0.00418444	0.428747	-2.33238	-0.134636	1.08717
MAP3K14	0.00327322	0.0160142	0.5821	-1.71792	0.99343	1.77409
MAP3K7CL	0.00451608	0.0200685	0.486266	-2.05649	-0.963659	0.0765241
MAP3K8	6.1221e-05	0.00158293	1.60732	1.60732	3.85057	3.16592
MAP4K1	0.0122263	0.0404583	0.494784	-2.02108	-0.998504	0.0166262
MAPK8IP1P2	0.00192427	0.0112981	5.85789	5.85789	-1.8644	-4.41478
MAPKAPK5	0.000761753	0.00628183	0.663425	-1.50733	1.86501	2.45701
MAPRE3	0.00879412	0.0319193	0.456698	-2.18963	-0.942099	0.18859
MARCH1	0.000135506	0.00231763	0.293731	-3.40448	-0.898836	0.868596
MARCH8	0.000120378	0.00220341	0.566294	-1.76587	3.55152	4.37189
MARCH9	0.0123383	0.0406569	0.504869	-1.98071	-0.529385	0.456633
MARK1	0.00238775	0.0129814	0.572243	-1.74751	0.929635	1.73493
MARS2	6.62477e-07	0.000211601	0.169522	-5.89895	-2.48144	0.0790197
MARVELD1	0.004055	0.0185535	0.336728	-2.96976	-1.58837	-0.0180267
MARVELD3	0.000166835	0.00259797	1.68271	1.68271	3.80465	3.05386
MAST2	0.000668125	0.00584371	0.534494	-1.87093	0.697173	1.60093
MATN2	0.00344912	0.016578	0.368751	-2.71186	-0.457517	0.981765
MBD4	3.72714e-05	0.00124655	0.281041	-3.5582	-1.09667	0.734476
MBNL1	0.00031958	0.00376612	0.626888	-1.59518	3.20994	3.88366
MBNL1-AS1	0.00148598	0.00957484	0.349733	-2.85932	-1.62996	-0.114288
MBNL3	0.000272378	0.00342762	0.557812	-1.79272	2.49331	3.33546
MBOAT1	0.00917796	0.0329076	0.517489	-1.93241	-0.0207613	0.929639
MBTPS1	0.000609515	0.00551921	0.631907	-1.58251	3.26794	3.93016
MCCC2	7.60457e-06	0.000562465	0.527224	-1.89673	1.40236	2.32587
MCEE	0.00485552	0.0211726	0.482612	-2.07206	-0.23221	0.818854
MCF2L	0.000435743	0.00451369	0.368559	-2.71327	-0.755555	0.684477
MCM10	0.000695614	0.00597319	0.401561	-2.49028	-2.59899	-1.28268
MCM2	0.00276961	0.0142999	0.529464	-1.8887	0.410475	1.32787
MCM3	0.00100561	0.00749761	0.302509	-3.30569	0.319911	2.04486
MCM3AP	0.000557298	0.00519621	0.582537	-1.71663	2.93353	3.71311
MCM5	0.00261392	0.0137724	0.60021	-1.66608	1.266	2.00246
MCM6	3.08785e-05	0.00112631	0.198837	-5.02926	-2.11221	0.218139
MCM8	0.00187468	0.0111312	0.444599	-2.24922	-0.925342	0.244081
MCM9	0.0117876	0.0394401	0.617837	-1.61855	1.02455	1.71925
MDFIC	0.000115511	0.00216136	1.63026	1.63026	6.17801	5.47291
MDN1	5.72446e-05	0.00155303	0.410909	-2.43363	2.6744	3.95751
MECR	8.93918e-05	0.00191809	0.311481	-3.21047	-0.971832	0.710954
MED17	0.00066179	0.00580674	0.621894	-1.60799	0.977499	1.66276
MED25	1.73688e-06	0.0003261	1.69792	1.69792	6.24864	5.48487
MEF2B	0.00703145	0.0275358	2.74599	2.74599	-2.25062	-3.70794
METRNL	0.000108593	0.0020959	1.62471	1.62471	8.9765	8.27632
METTL12	0.00295499	0.0149349	1.79092	1.79092	1.50254	0.661838
METTL17	0.000295149	0.00357511	0.474448	-2.10771	0.828837	1.90451
METTL21AP1	0.0079581	0.0298487	1.72248	1.72248	0.640798	-0.143686
METTL2A	0.00489788	0.0213011	0.568412	-1.75929	-0.199586	0.615405
METTL3	0.000740088	0.00618818	0.512233	-1.95224	0.666794	1.63192
METTL8	0.00140524	0.00920958	0.479745	-2.08444	0.749958	1.80962
MFSD2A	0.00148041	0.00955523	0.332942	-3.00353	-0.220986	1.36567
MFSD4B	8.01764e-05	0.00183666	0.488877	-2.0455	0.0478245	1.08028
MGA	8.28869e-06	0.000585435	0.517222	-1.93341	2.69202	3.64316
MGAT1	6.7515e-05	0.00168502	1.69954	1.69954	8.24009	7.47494
MGME1	0.000166628	0.00259719	0.35577	-2.8108	-0.495225	0.995757
MGST3	0.00127664	0.00868369	0.465848	-2.14662	0.303657	1.40573
MIA3	0.000453371	0.00463814	0.57705	-1.73295	1.96543	2.75867
MICAL1	0.000257588	0.00332858	0.622029	-1.60764	2.41786	3.10281
MICAL3	0.000426802	0.00446023	0.39377	-2.53955	1.34164	2.68621
MIGA1	0.0101918	0.0355252	0.564651	-1.77101	0.0568017	0.881371
MINOS1-NBL1	0.00411873	0.0187775	0.269027	-3.7171	-4.10603	-2.21186
MIOS	0.00135905	0.00902136	0.516504	-1.93609	1.71451	2.66766
MIR205HG	0.00390416	0.0180786	0.28291	-3.5347	3.75183	5.57342
MIR4435-2HG	0.00312716	0.0155202	1.51973	1.51973	2.30621	1.70239
MIR99AHG	0.000418474	0.00441724	0.412278	-2.42555	0.466063	1.74437
MISP3	0.000209924	0.00296695	1.96971	1.96971	2.37594	1.39796
MKI67	0.0041991	0.0190388	0.295615	-3.38277	2.26063	4.01883
MKS1	0.00108398	0.00787877	0.32911	-3.0385	-1.28957	0.313791
MLC1	0.000378741	0.00415509	2.63667	2.63667	0.63347	-0.765245
MLEC	0.000712912	0.00607151	0.409132	-2.4442	2.0359	3.32526
MLH1	0.00112426	0.00806864	0.408395	-2.44861	-0.0239982	1.26796
MLH3	0.0034303	0.0165381	0.467393	-2.13953	0.309516	1.40681
MLST8	0.000622196	0.00559177	0.546152	-1.83099	0.313354	1.18598
MMP2	0.00725881	0.0280867	0.337289	-2.96482	-3.19433	-1.62639
MMP24-AS1	2.33045e-05	0.000972314	1.7936	1.7936	5.83997	4.99711
MMP28	0.00666905	0.0265317	0.352265	-2.83877	-1.68953	-0.184267
MMS19	7.97201e-05	0.00183509	0.625932	-1.59762	2.36091	3.03683
MMS22L	0.0120601	0.0400973	0.548727	-1.8224	-0.0522909	0.813549
MOB1B	0.00156921	0.00988051	0.457168	-2.18738	-0.0943051	1.0349
MOB3C	0.00043877	0.00452801	0.357356	-2.79833	0.516462	2.00103
MPDU1	4.61456e-06	0.000445858	1.6964	1.6964	4.47675	3.71428
MPHOSPH10	0.0066876	0.026569	0.444295	-2.25075	0.795779	1.96619
MPHOSPH9	0.00025178	0.00327922	0.423389	-2.36189	-0.105952	1.13399
MPP1	0.00303722	0.0152406	0.407434	-2.45439	1.6602	2.95556
MR1	0.0119261	0.039786	0.519931	-1.92333	0.874438	1.81804
MRC2	0.00110055	0.00796114	0.295039	-3.38939	1.63941	3.40043
MRNIP	1.43687e-05	0.00076729	1.66782	1.66782	6.0643	5.32633
MRPL12	0.00922301	0.0330387	0.591456	-1.69074	0.352245	1.1099
MRPL19	0.00708044	0.027645	0.611715	-1.63475	0.369868	1.07894
MRPL2	0.00387948	0.0179947	0.558165	-1.79158	-0.163437	0.677799
MRPL24	0.00288905	0.0147052	0.343652	-2.90992	-1.00881	0.532171
MRPL27	0.000867025	0.00681647	0.405806	-2.46423	0.193587	1.49473
MRPL3	0.000422522	0.00443232	0.303816	-3.29146	-0.387025	1.3317
MRPL35	0.0114343	0.0386066	0.458728	-2.17994	-0.148888	0.9754
MRPL37	0.00112469	0.00806864	0.514253	-1.94457	0.96714	1.92659
MRPL41	0.000102419	0.00202925	1.59522	1.59522	3.30967	2.63592
MRPL50	0.00127051	0.00865474	0.373534	-2.67713	-1.04518	0.375502
MRPL51	0.00720776	0.0279415	0.582086	-1.71796	1.34712	2.12782
MRPL9	0.00289379	0.0147202	0.452744	-2.20875	-0.797538	0.345695
MRPS11	0.0112463	0.0381073	0.594837	-1.68113	0.827729	1.57716
MRPS12	0.00709254	0.0276701	0.440221	-2.27159	-1.09734	0.0863621
MRPS18B	0.00702643	0.0275227	0.633525	-1.57847	0.914632	1.57316
MRPS21	0.0038895	0.018031	0.633491	-1.57856	0.943666	1.60227
MRPS23	0.00700472	0.0274714	0.395224	-2.53021	-1.37095	-0.0316893
MRPS25	0.00612814	0.0249998	0.441615	-2.26441	0.452179	1.63132
MRPS27	0.000335385	0.00388042	0.449709	-2.22366	0.414838	1.56778
MRPS30	0.000818622	0.00658164	0.322394	-3.10179	-0.910575	0.722527
MRPS9	0.0024698	0.0132334	0.390405	-2.56145	-1.07198	0.284976
MRS2	0.00737134	0.0283891	0.589042	-1.69767	0.145289	0.908845
MRTO4	0.0047992	0.0209713	0.441173	-2.26668	-0.457214	0.723368
MSANTD3	1.39278e-05	0.00076729	0.276046	-3.62259	-1.69362	0.163398
MSH2	0.00344061	0.0165538	0.430449	-2.32315	-0.7552	0.460885
MSH3	0.000578635	0.00532009	0.494823	-2.02092	0.61486	1.62987
MSH5	0.0001553	0.00249355	0.388271	-2.57552	0.347423	1.71229
MT-CO3	0.00583047	0.0241492	1.79755	1.79755	11.5314	10.6854
MT-CYB	0.00562406	0.0235841	1.82671	1.82671	11.0539	10.1846
MT-ND1	0.000468197	0.00473215	2.2309	2.2309	12.6179	11.4603
MT-ND2	0.000567921	0.00525963	2.3028	2.3028	11.4205	10.2171
MT-ND3	0.000630417	0.00563542	2.2941	2.2941	10.1783	8.98034
MT-ND4	0.0147119	0.0462024	1.67538	1.67538	12.455	11.7105
MT-ND4L	0.000155197	0.00249355	2.67014	2.67014	8.69281	7.27589
MT-ND6	0.00746665	0.0285896	1.81517	1.81517	8.40785	7.54775
MTCL1	0.000180398	0.00272195	0.368401	-2.71444	0.690673	2.13133
MTHFD1	6.34115e-05	0.0016193	0.441068	-2.26723	1.45731	2.63824
MTIF2	0.00754839	0.0287958	0.538875	-1.85572	0.825006	1.71698
MTM1	0.000360856	0.00404324	1.50688	1.50688	3.05569	2.46412
MTMR10	2.14026e-05	0.000938954	0.376424	-2.65658	1.58314	2.99271
MTMR4	4.83017e-07	0.000194852	0.604594	-1.654	2.73406	3.46002
MTND1P23	0.000892584	0.00696941	6.54249	6.54249	2.81432	0.10448
MTND3P23	0.00952676	0.0338061	2.04218	2.04218	-0.779534	-1.80964
MTND4P23	0.00285664	0.0146032	1.66638	1.66638	1.33289	0.596174
MTND5P25	0.000827059	0.00662369	1.82602	1.82602	-0.218159	-1.08686
MTPAP	0.000528822	0.00503185	0.393042	-2.54426	-0.724703	0.622541
MTR	4.75937e-05	0.00139995	0.294909	-3.39088	0.501447	2.26311
MTRF1	0.010432	0.0361563	0.522675	-1.91324	-1.13956	-0.203548
MTSS1L	0.000632112	0.00564492	0.398553	-2.50908	2.01426	3.34142
MUC1	0.00329211	0.0160781	1.83365	1.83365	9.73524	8.86052
MUC20	2.2967e-05	0.000970487	1.67514	1.67514	8.29525	7.55097
MUC20P1	0.00871723	0.0317028	1.91234	1.91234	5.4826	4.54726
MUC4	0.000501563	0.0048746	3.4645	3.4645	10.7226	8.92998
MUC6	0.011134	0.0378129	1.98046	1.98046	0.493975	-0.491863
MVB12B	0.000552986	0.00518232	0.284987	-3.50893	-2.65988	-0.848846
MVP	0.00179828	0.0108475	0.559309	-1.78792	2.83075	3.66904
MXRA5	0.000724414	0.00613154	0.220723	-4.53056	1.45776	3.63745
MYBL1	0.00101224	0.00753008	0.344264	-2.90475	-1.90748	-0.369068
MYBL2	8.48131e-05	0.00188344	0.233968	-4.27409	-2.22337	-0.127753
MYC	0.00588737	0.0242753	0.392144	-2.55009	1.35558	2.70612
MYCBP2	2.19071e-06	0.000348028	0.456453	-2.19081	4.35861	5.49007
MYCL	0.000500322	0.00487114	0.412651	-2.42336	1.36366	2.64067
MYL4	0.00268777	0.0140075	0.335171	-2.98355	-1.35499	0.222039
MYLK	0.00448249	0.0199516	0.332151	-3.01067	-1.6951	-0.105012
MYO19	7.17994e-06	0.000554181	0.656214	-1.52389	3.22653	3.8343
MYO1G	0.0151031	0.0470641	0.54618	-1.8309	0.936863	1.80942
MYO5A	0.00063841	0.00566531	0.437754	-2.28439	0.830141	2.02195
MYO5C	0.0107897	0.0370234	0.630758	-1.58539	0.0619331	0.726774
MYOF	5.82243e-05	0.00156675	0.420199	-2.37982	2.86444	4.11529
MYOM1	0.00247324	0.0132414	1.68216	1.68216	1.4498	0.699485
N6AMT1	0.00168965	0.0104298	0.338032	-2.9583	-1.19274	0.372032
NAA15	0.00445805	0.0198992	0.478533	-2.08972	0.804068	1.86738
NAALADL2	0.00238457	0.012974	0.40246	-2.48472	-3.51398	-2.2009
NAB1	0.000215372	0.00300508	0.553792	-1.80573	1.52017	2.37275
NAGK	0.00024543	0.003244	0.476346	-2.09932	4.08608	5.156
NAGLU	0.00110765	0.00799502	0.470687	-2.12456	-0.286223	0.800938
NAP1L6	0.00156429	0.00986591	1.95287	1.95287	0.117528	-0.848071
NAPEPLD	0.00265696	0.0139139	0.353627	-2.82784	-1.85779	-0.358091
NAPRT	0.000171712	0.00264401	1.6514	1.6514	7.74725	7.02356
NAT10	0.00327042	0.01601	0.370476	-2.69923	1.08514	2.51769
NAV1	0.0140466	0.0446706	0.485177	-2.0611	0.71057	1.75399
NAV2	0.0119041	0.0397331	0.625063	-1.59984	2.60194	3.27987
NAXE	0.000193571	0.00281283	0.29777	-3.3583	-1.38843	0.359301
NBAS	1.76447e-05	0.000843671	0.647865	-1.54353	2.76886	3.3951
NBPF1	0.00210573	0.0119706	0.556087	-1.79828	1.29244	2.13906
NBPF12	0.001676	0.0103687	0.580855	-1.7216	2.29453	3.07828
NCAPD2	4.00005e-06	0.000435944	0.510866	-1.95746	1.70454	2.67352
NCAPD3	1.76508e-05	0.000843671	0.469013	-2.13214	0.613745	1.70605
NCAPG2	0.000323383	0.00379404	0.387183	-2.58276	-0.613497	0.755417
NCAPH	6.40862e-07	0.000211601	0.173685	-5.75756	-3.43217	-0.906716
NCDN	0.00174911	0.0106598	0.383421	-2.6081	-0.61446	0.76854
NCEH1	0.00046216	0.00470475	1.86844	1.86844	3.97905	3.07721
NCKAP5	0.00145308	0.0094296	0.481861	-2.07529	1.25953	2.31284
NCKAP5L	0.00515014	0.0221072	0.564545	-1.77134	0.408004	1.23284
NCL	0.00125119	0.00858419	0.494378	-2.02274	3.88861	4.90492
NCOA5	0.00172643	0.0105566	0.525804	-1.90185	0.505255	1.43266
NCR3LG1	0.00433727	0.0194994	0.407883	-2.45169	-1.70767	-0.413892
NCS1	9.8163e-06	0.000652614	0.258188	-3.87314	-0.595581	1.35792
NDE1	0.00212959	0.0120553	0.604642	-1.65387	1.2319	1.95775
NDRG2	1.52748e-05	0.00079113	1.6868	1.6868	9.59921	8.84492
NDUFA6-AS1	0.0119688	0.0399009	0.610719	-1.63742	0.2854	0.99682
NDUFA9	0.00234654	0.0128504	0.633274	-1.5791	0.892313	1.55141
NDUFAF8	0.000754416	0.0062449	0.389058	-2.57031	-1.56618	-0.20424
NDUFB9	0.000621358	0.0055885	0.572181	-1.7477	1.1659	1.97135
NDUFS5	0.00285452	0.0145972	0.565123	-1.76953	1.01223	1.8356
NDUFS8	0.00223868	0.0124327	0.564227	-1.77234	0.666368	1.49202
NDUFV1	5.49726e-05	0.00153163	0.560363	-1.78456	2.39064	3.2262
NDUFV3	0.000769739	0.00630323	0.621387	-1.6093	1.88884	2.57527
NECTIN1	0.0030012	0.0151084	0.626128	-1.59712	5.15431	5.82978
NEDD4	0.000314856	0.00372372	0.371744	-2.69002	-1.0256	0.402021
NEIL2	0.000762465	0.00628302	0.337362	-2.96418	-1.88352	-0.315889
NEIL3	0.000383949	0.00418168	0.356397	-2.80586	-1.61405	-0.125612
NEK1	0.00190828	0.0112322	0.462626	-2.16157	0.232242	1.34432
NELFCD	0.00215475	0.0121629	0.624085	-1.60235	2.04345	2.72364
NEMP1	0.0151365	0.0471503	0.530178	-1.88616	-0.366728	0.548723
NEMP2	0.0112882	0.0382144	0.558976	-1.78899	-0.571088	0.268055
NEO1	3.31943e-05	0.00117943	0.405523	-2.46595	0.282989	1.58513
NEPRO	0.00107812	0.00784701	0.386055	-2.5903	-1.03922	0.333905
NEU1	1.23345e-05	0.000717574	1.52197	1.52197	4.035	3.42906
NF1	0.00106085	0.0077555	0.585475	-1.70801	2.8997	3.67202
NFASC	4.19032e-05	0.00131608	0.522114	-1.91529	1.3908	2.32837
NFATC2	0.0020038	0.0115879	0.567314	-1.76269	1.47231	2.29009
NFATC3	0.000567796	0.00525963	0.621834	-1.60815	2.20938	2.89478
NFIB	0.000689785	0.00593884	0.248918	-4.01739	0.581205	2.58747
NFKB2	0.000903832	0.00700741	1.57012	1.57012	3.88776	3.23689
NFXL1	0.000148528	0.00244908	0.36784	-2.71857	-0.887442	0.555406
NGFR	0.00105862	0.007746	0.248849	-4.01849	-3.18503	-1.17837
NGLY1	0.000118783	0.00219004	0.503647	-1.98552	0.0720518	1.06157
NHLH2	0.000436568	0.00451395	0.274537	-3.6425	-1.34563	0.519294
NIFK	0.00123631	0.00853584	0.408412	-2.44851	-1.5677	-0.275801
NINJ2	0.00103135	0.00762414	0.406597	-2.45944	-1.85527	-0.556939
NIPA1	0.00232988	0.012794	0.49664	-2.01353	0.709977	1.7197
NIPSNAP2	0.004423	0.0197888	0.499035	-2.00387	0.0450479	1.04784
NIT2	0.000432165	0.00448789	0.452152	-2.21165	0.476995	1.62212
NKTR	0.00063864	0.00566531	0.617847	-1.61852	3.73662	4.4313
NLE1	0.00296728	0.0149787	0.354841	-2.81817	-2.55805	-1.06329
NLN	0.000137969	0.00234278	0.296701	-3.37039	-1.5081	0.244813
NLRC3	0.00659719	0.0263346	0.468683	-2.13364	-0.892346	0.200971
NME1	6.18945e-05	0.00159039	0.224733	-4.44972	-0.976018	1.1777
NME1-NME2	2.9704e-05	0.00111286	0.17947	-5.57197	-3.60928	-1.13109
NME2	0.00795474	0.0298429	0.553768	-1.80581	1.83405	2.6867
NME6	0.00112336	0.00806612	0.604159	-1.65519	0.433099	1.1601
NNT	5.2442e-06	0.000470895	0.179296	-5.57736	-0.695139	1.78444
NOB1	9.29214e-06	0.000634399	0.269434	-3.71148	-1.01301	0.878983
NOC2LP1	0.0025148	0.0134116	0.473384	-2.11245	-1.41227	-0.333357
NOC3L	0.00123779	0.00853893	0.312295	-3.2021	-1.645	0.0340177
NOD1	0.000363651	0.00406237	0.362569	-2.75809	0.0782309	1.5419
NOD2	0.0127182	0.0415187	0.633509	-1.57851	2.16426	2.82282
NOL10	0.00897836	0.0324017	0.507649	-1.96986	0.493193	1.47129
NOL11	0.00338863	0.0164281	0.393265	-2.54281	-0.83636	0.510066
NOL6	0.000767873	0.00630323	0.313642	-3.18835	0.240124	1.91293
NOL8	0.00747869	0.0286158	0.643213	-1.5547	1.58433	2.22096
NOL9	0.00228675	0.0126191	0.574041	-1.74203	1.56187	2.36264
NOLC1	0.00753318	0.028751	0.505963	-1.97643	1.35219	2.33509
NOM1	0.00232274	0.0127708	0.371689	-2.69042	-0.191596	1.23624
NOP14	0.000331489	0.00384629	0.413942	-2.4158	1.24445	2.51695
NOP56	0.000147742	0.00244155	0.337383	-2.96399	1.37439	2.94193
NOP9	0.000764482	0.0062965	0.573575	-1.74345	2.56477	3.36671
NOTCH1	0.00668083	0.0265658	0.546197	-1.83084	3.66444	4.53695
NOTCH4	0.0145331	0.0457999	0.518991	-1.92681	-0.775517	0.170701
NPDC1	0.00811655	0.0302395	0.421911	-2.37017	-2.06131	-0.816324
NPEPL1	0.000728423	0.00614972	0.437526	-2.28558	0.693681	1.88624
NPHP3	0.000181552	0.00273188	0.482021	-2.0746	1.11465	2.16749
NPHP4	0.00116757	0.00824137	0.489281	-2.04382	0.0678919	1.09916
NPIPA1	0.000433908	0.00450138	0.399336	-2.50415	1.55287	2.8772
NPIPB13	0.00210971	0.0119782	0.451991	-2.21243	-1.0017	0.143933
NPIPP1	0.00150313	0.00960726	0.322329	-3.10242	-1.86459	-0.231197
NPM1P30	0.000246198	0.00324894	3.18059	3.18059	-0.785887	-2.45518
NPM1P6	0.000133733	0.00230521	0.289724	-3.45156	-1.79319	-0.00594031
NPNT	0.000138257	0.00234525	0.234495	-4.26448	-0.64911	1.44326
NPR3	0.00113983	0.00812084	0.290787	-3.43894	-0.707225	1.07474
NPRL2	0.00193629	0.0113485	0.414745	-2.41112	-0.810913	0.458791
NPRL3	0.0157179	0.048459	0.496689	-2.01333	1.67901	2.68859
NR2C1	4.37846e-05	0.00134324	0.267521	-3.73802	-2.12934	-0.227061
NR4A1	0.00997638	0.0349068	1.57968	1.57968	5.95728	5.29765
NR4A3	0.00848237	0.031102	1.56382	1.56382	2.17825	1.53317
NREP	4.32958e-05	0.00133536	0.217434	-4.5991	-2.02333	0.178018
NRIP3	0.000530738	0.00503379	2.04724	2.04724	1.11542	0.0817377
NRP1	0.000102039	0.00202875	0.548807	-1.82213	2.00535	2.87098
NSD2	8.07165e-05	0.00183944	0.509132	-1.96413	2.16777	3.14166
NSMCE3	0.00139333	0.00915221	0.363384	-2.75191	-1.64178	-0.18135
NSMCE4A	0.00137568	0.00908797	0.393616	-2.54055	0.257492	1.60263
NSUN2	0.00694348	0.0273599	0.622146	-1.60734	2.18017	2.86485
NSUN4	0.000555437	0.00518764	0.492117	-2.03204	-0.0796787	0.943247
NSUN5	0.00151425	0.00964846	0.393793	-2.53941	-1.00934	0.335154
NSUN5P1	7.58714e-05	0.00178823	0.336575	-2.97111	1.10139	2.67239
NSUN5P2	0.000385144	0.00418641	0.247653	-4.03792	-2.7523	-0.738685
NSUN6	0.00376762	0.0176176	0.510588	-1.95853	-0.689151	0.280617
NT5C3A	0.00709043	0.0276684	1.63505	1.63505	2.8373	2.12797
NT5DC2	3.7672e-05	0.00125235	0.50916	-1.96402	1.91671	2.89052
NTHL1	4.36386e-05	0.00134264	1.83204	1.83204	1.4976	0.624148
NUCB1	1.16747e-05	0.000692965	1.57526	1.57526	7.06891	6.41332
NUCKS1	0.00026749	0.00338677	0.575732	-1.73692	3.23475	4.03128
NUDT19	8.2567e-05	0.00185017	1.5417	1.5417	3.90327	3.27874
NUDT9	0.00128148	0.00869872	0.454692	-2.19929	-0.213764	0.923275
NUP107	0.00222971	0.0124079	0.439492	-2.27535	0.186605	1.3727
NUP133	0.00566184	0.0236712	0.605634	-1.65116	1.59274	2.31622
NUP155	0.00517117	0.0221514	0.580048	-1.724	1.21969	2.00545
NUP210	0.00020783	0.00295479	0.29385	-3.4031	0.0136978	1.78055
NUP35	4.91154e-05	0.001435	0.272304	-3.67236	-2.24425	-0.367537
NUP43	0.00520555	0.0222698	0.614661	-1.62691	1.03909	1.74123
NUP62	0.000492028	0.00483886	0.487543	-2.0511	1.37835	2.41475
NUP93	0.00154698	0.00979892	0.500774	-1.99691	0.993607	1.99138
NUSAP1	0.0020609	0.0118148	0.401702	-2.48941	0.220272	1.53607
NXPE3	0.000989641	0.00744128	0.311731	-3.20789	-2.34871	-0.667088
OAF	7.78876e-05	0.00181248	0.216126	-4.62694	-2.40098	-0.190923
OASL	0.00105395	0.00772646	2.00363	2.00363	2.13852	1.1359
OAT	5.54324e-05	0.00153925	0.344985	-2.89867	0.705352	2.24074
OBSCN	0.00995787	0.0348568	0.492303	-2.03127	1.92375	2.94613
OBSL1	0.00134037	0.00892968	0.344055	-2.90651	-1.13174	0.407546
OCEL1	7.29546e-05	0.00175452	1.82613	1.82613	1.86545	0.996663
OCIAD2	3.20307e-05	0.00115046	0.213883	-4.67546	-3.06907	-0.843957
OCLM	0.000483392	0.00478656	2.04207	2.04207	0.035211	-0.994823
ODF2	0.00136851	0.00904785	0.449781	-2.22331	0.695486	1.84819
OGFOD3	0.00782201	0.0294886	0.48223	-2.0737	-0.393132	0.659076
OLFML2A	0.00312834	0.0155215	0.341277	-2.93017	1.53711	3.0881
ORAOV1	0.00410918	0.0187495	0.579956	-1.72427	0.797131	1.58312
ORC1	0.000912157	0.00704321	0.322764	-3.09824	-3.1038	-1.47235
OSBPL1A	0.000154341	0.00249269	1.60152	1.60152	4.72497	4.04553
OSBPL5	9.55877e-05	0.00198156	0.289801	-3.45064	-0.376868	1.41
OSBPL6	0.000280525	0.00347439	0.409894	-2.43966	-0.679547	0.607131
OSGEP	0.00741426	0.0285013	0.560375	-1.78452	0.551724	1.38726
OTUD1	7.85709e-05	0.00182241	1.67481	1.67481	5.05942	4.31542
OTUD6B	0.00093805	0.00718519	0.402688	-2.48331	-0.600351	0.711917
OXCT1	5.84657e-05	0.00157068	0.503646	-1.98552	1.61311	2.60263
OXNAD1	0.0011224	0.0080627	0.409483	-2.4421	-0.329717	0.958408
P2RX7	0.00204603	0.0117663	0.39205	-2.5507	-0.699986	0.650905
P2RY2	0.0113905	0.0384775	0.653762	-1.52961	2.2867	2.89987
P2RY8	0.0119271	0.039786	0.412328	-2.42526	-1.02595	0.252189
P3H4	0.00502383	0.021706	0.371725	-2.69016	-2.89489	-1.46719
P4HTM	0.00875003	0.0317802	0.627673	-1.59319	1.238	1.90991
PA2G4	0.000451092	0.00462055	0.585636	-1.70754	2.52109	3.29301
PAAF1	0.000183873	0.00275108	0.374363	-2.6712	-1.06581	0.351684
PAIP2B	0.00493841	0.0214097	0.5862	-1.7059	1.96301	2.73354
PAK1IP1	0.00205478	0.0117961	0.363431	-2.75155	-1.21475	0.245496
PAK6	0.00172045	0.0105279	0.3794	-2.63574	1.10588	2.50409
PALMD	0.00464901	0.0204938	0.451077	-2.21692	2.44069	3.58925
PANX1	0.00733882	0.0283167	0.388399	-2.57467	-2.36151	-0.997125
PANX2	0.00078618	0.00639235	1.88272	1.88272	4.25166	3.33884
PAPD7	0.00100524	0.00749761	0.495067	-2.01993	1.31142	2.32573
PAPSS1	0.000125718	0.00225773	0.550049	-1.81802	1.16101	2.02338
PAQR4	0.00621993	0.0252993	1.96853	1.96853	5.06357	4.08645
PAQR8	5.79729e-05	0.00156289	0.308576	-3.24069	1.66617	3.36247
PARD6G	0.000710367	0.00605921	0.52975	-1.88768	1.31357	2.23019
PARGP1	0.000510479	0.00494381	0.426323	-2.34564	-0.124008	1.10597
PARK7	0.000990399	0.00744128	0.458338	-2.18179	0.538902	1.66442
PARM1	0.00135813	0.00901889	0.33462	-2.98847	-2.09132	-0.511913
PARN	0.00699159	0.0274578	0.590394	-1.69378	0.794433	1.55468
PARP1	0.000185578	0.00276476	0.257429	-3.88457	0.297767	2.25552
PARP3	0.00037708	0.00413962	0.321143	-3.11388	-1.62872	0.00999178
PARP8	0.00496239	0.0214901	0.551542	-1.8131	1.01438	1.87284
PARVA	0.000401306	0.00429988	0.421632	-2.37174	-0.226872	1.01907
PAXIP1	0.00123585	0.00853584	0.588126	-1.70032	0.706575	1.47238
PBDC1	2.09804e-05	0.000938954	0.25619	-3.90335	-1.20264	0.762077
PBX1	4.31705e-05	0.00133536	0.463167	-2.15905	2.69305	3.80345
PCAT6	0.00104595	0.00768739	1.96477	1.96477	0.772358	-0.202
PCCA	0.000559192	0.00520505	0.492385	-2.03093	-0.244444	0.777698
PCCB	0.00094748	0.00722727	0.410705	-2.43484	-0.764189	0.519637
PCDHGA11	3.99919e-05	0.00129506	0.236901	-4.22117	-2.44028	-0.362632
PCDHGA9	0.00043663	0.00451395	0.31134	-3.21192	-2.23397	-0.550538
PCDHGB5	0.00170284	0.0104744	0.380915	-2.62526	-0.571202	0.821258
PCDHGB6	0.00245361	0.013179	0.419147	-2.3858	-2.1137	-0.85923
PCDHGB7	0.00139284	0.00915221	0.308914	-3.23715	-1.21292	0.481801
PCDHGC3	0.000998513	0.0074714	0.388396	-2.57469	0.900376	2.26477
PCED1B	0.00314147	0.0155539	0.396603	-2.52142	-1.83565	-0.501421
PCED1B-AS1	0.00944839	0.0336074	0.488301	-2.04792	-1.55466	-0.520504
PCMT1	0.00288654	0.0146969	0.60091	-1.66414	1.15136	1.88614
PCNA	0.00321373	0.0158028	0.414941	-2.40998	-0.592676	0.676345
PCNT	2.65009e-06	0.000369824	0.584566	-1.71067	3.71734	4.4919
PCNX2	1.30817e-06	0.00028439	0.380883	-2.62548	0.672712	2.06529
PCYT1A	0.000189577	0.00279411	0.578692	-1.72803	2.89191	3.68104
PDCD11	5.05195e-06	0.000461151	0.284796	-3.51129	1.14628	2.95828
PDCD5	0.011778	0.0394307	0.439921	-2.27314	-0.458145	0.72654
[truncated: 1,127 more rows]

## Sheet: Sheet 2 | Smokers vs. Non-users
Table S2. Differentially expressed genes (DEGs) in smokers as compared to non-users
Gene ID	P-value (Smoker vs. Non-user)	FDR step up (Smoker vs. Non-user)	Ratio (Smoker vs. Non-user)	Fold change (Smoker vs. Non-user)*	LSMean(Smoker) (Smoker vs. Non-user)	LSMean(Non-user) (Smoker vs. Non-user)
A2M	0.00181348	0.0167454	0.457883	-2.18397	0.761964	1.88891
AAAS	0.00927824	0.0447577	0.47137	-2.12148	0.353917	1.43899
AARS2	0.00888236	0.0435991	0.630785	-1.58533	1.58935	2.25413
ABCB6	0.00242504	0.0199336	0.325667	-3.07062	-0.837864	0.780668
ABCC3	0.00800305	0.0411792	0.414429	-2.41296	-0.0759753	1.19483
ABCC4	0.00200891	0.0176643	0.26446	-3.78129	-1.55141	0.367465
ABCC5	0.00163424	0.01579	0.450614	-2.2192	1.20199	2.35203
ABCE1	0.0102613	0.0476364	0.276207	-3.62048	-1.78837	0.0678059
ABCF2	0.00935515	0.0449058	0.383422	-2.6081	-0.212893	1.1701
ABCG1	4.42841e-06	0.000585329	2.36924	2.36924	6.61147	5.36704
ABCG4	7.93655e-05	0.00272049	2.37214	2.37214	1.21022	-0.0359712
ABHD10	0.000184908	0.00435193	0.194377	-5.14463	-3.011	-0.647931
ABHD11-AS1	6.33261e-05	0.00236575	3.39353	3.39353	-0.142512	-1.9053
ABHD12	1.5357e-08	7.5183e-05	2.27643	2.27643	7.66628	6.47951
ABHD17B	2.66591e-05	0.00136789	2.25734	2.25734	6.62985	5.45523
ABHD5	1.74381e-05	0.00110813	1.79014	1.79014	7.43685	6.59678
ABHD8	0.000157773	0.00394506	2.18707	2.18707	0.576366	-0.552635
ABI2	0.000562084	0.00821732	0.540611	-1.84976	0.957007	1.84434
ABRACL	0.000952861	0.0113998	1.85961	1.85961	1.8538	0.958799
ABTB2	0.000121273	0.0033903	1.8447	1.8447	8.04719	7.1638
AC002519.2	0.000416195	0.0070195	2.35309	2.35309	0.987229	-0.247328
AC004231.1	0.00121391	0.0129836	2.27951	2.27951	0.787673	-0.401051
AC004816.1	0.000700488	0.00932558	1.6597	1.6597	4.83229	4.10137
AC004987.2	9.10798e-05	0.00285513	1.56431	1.56431	3.46217	2.81664
AC005392.2	0.00306209	0.0228922	1.70702	1.70702	3.82858	3.05709
AC005479.1	0.00444844	0.0289017	1.75986	1.75986	0.616859	-0.198602
AC005726.3	0.00601294	0.0345671	0.339819	-2.94274	-1.64512	-0.0879571
AC005736.3	0.00593211	0.0342933	2.86854	2.86854	0.269718	-1.2506
AC005786.3	7.88388e-06	0.000756487	4.37108	4.37108	1.81114	-0.316855
AC006942.1	0.00107676	0.0122353	3.44507	3.44507	-0.783558	-2.56809
AC006971.1	0.00053427	0.00795244	1.92939	1.92939	0.354545	-0.5936
AC007163.1	1.16912e-05	0.000898427	2.83191	2.83191	1.35507	-0.146702
AC009088.3	6.65995e-06	0.00070012	5.98472	5.98472	6.51421	3.93293
AC009487.2	0.0066903	0.0369124	0.379785	-2.63307	-0.416013	0.980734
AC009831.2	0.00182415	0.016781	1.52692	1.52692	1.74598	1.13536
AC010653.2	0.00112067	0.0124534	4.08586	4.08586	-2.14041	-4.17105
AC010761.5	0.000567059	0.00825728	5.82593	5.82593	-0.0863962	-2.62888
AC011092.1	0.00316012	0.0233295	1.94992	1.94992	1.51047	0.547059
AC011330.1	0.00449453	0.0290982	0.218103	-4.58499	-2.67371	-0.476788
AC011473.4	0.00318587	0.0234377	3.17691	3.17691	-1.84149	-3.50912
AC011753.2	0.00600734	0.0345469	1.67215	1.67215	1.842	1.1003
AC012485.1	0.00348302	0.0247725	0.368273	-2.71538	-1.88435	-0.443197
AC018647.2	0.000829514	0.0102832	1.68924	1.68924	3.30848	2.55211
AC019178.1	0.00308165	0.0229347	1.9222	1.9222	0.377456	-0.565301
AC022007.1	0.000485307	0.00755725	1.66267	1.66267	2.38956	1.65605
AC022966.2	0.000393483	0.00680033	1.81911	1.81911	6.10782	5.24459
AC025171.2	0.00740573	0.0392178	0.356056	-2.80854	-2.69681	-1.20699
AC025198.1	0.000793101	0.00995716	2.32019	2.32019	0.103117	-1.11113
AC026362.2	0.00203073	0.0178099	0.360272	-2.77568	-2.28908	-0.816235
AC026471.1	0.00229586	0.019272	0.354945	-2.81734	-0.458071	1.03626
AC027319.1	0.00706647	0.0381419	2.02944	2.02944	1.99952	0.978437
AC027763.1	0.00738054	0.039159	2.20639	2.20639	-0.47218	-1.61387
AC044849.1	6.20996e-06	0.000679476	2.16043	2.16043	2.23974	1.12842
AC046176.1	1.65557e-05	0.00108545	1.72782	1.72782	5.11153	4.32257
AC068993.1	0.000350275	0.00634567	2.00057	2.00057	1.65765	0.657237
AC078875.1	0.00673448	0.037052	0.416557	-2.40063	-1.78853	-0.52512
AC079944.2	0.00550458	0.0331076	1.63864	1.63864	1.4375	0.725003
AC083843.2	0.00661217	0.0366475	0.646644	-1.54645	1.25528	1.88424
AC084757.1	0.000775792	0.00987005	1.97237	1.97237	1.51969	0.539755
AC087292.1	0.00357583	0.0251511	3.38289	3.38289	-0.484827	-2.24308
AC087897.1	5.9374e-06	0.000673249	2.27247	2.27247	1.54477	0.36051
AC090971.2	0.00437413	0.0285226	1.57284	1.57284	3.13928	2.48591
AC091167.2	0.000397545	0.00683047	3.12835	3.12835	0.272588	-1.37281
AC091982.3	2.95261e-05	0.00144757	2.24315	2.24315	0.908361	-0.257164
AC092120.2	0.00767503	0.0400401	2.25363	2.25363	-1.34547	-2.51772
AC093214.1	0.00059114	0.00845679	2.70683	2.70683	0.127644	-1.30896
AC096947.1	0.00821108	0.0416783	0.39911	-2.50557	-2.7328	-1.40766
AC098591.2	1.86919e-05	0.00111985	2.15033	2.15033	7.05535	5.95079
AC098614.1	7.30447e-07	0.000256775	1.83913	1.83913	7.4562	6.57717
AC100757.1	0.00290791	0.0221915	2.16159	2.16159	1.05817	-0.0539296
AC100810.1	2.77195e-05	0.00140056	1.66594	1.66594	4.0274	3.29106
AC104109.2	0.0015086	0.0149881	2.81409	2.81409	-1.41104	-2.90371
AC104996.2	0.00722996	0.0386706	1.60994	1.60994	0.880019	0.193014
AC107464.2	0.00200453	0.0176351	2.96687	2.96687	-0.556135	-2.12507
AC112220.4	0.00220339	0.0187265	1.70149	1.70149	1.83489	1.0681
AC114755.1	0.00261828	0.0208378	1.96349	1.96349	-0.744929	-1.71835
AC116158.1	0.00167981	0.0160251	0.324077	-3.08569	-3.96517	-2.33958
AC116407.1	8.78436e-05	0.00280622	3.43106	3.43106	2.19082	0.412164
AC117386.1	0.0010369	0.0119757	2.63162	2.63162	-0.350064	-1.74601
AC118754.1	0.00212656	0.0182782	2.11092	2.11092	-0.274456	-1.35233
AC127502.2	0.0018769	0.0170292	0.31892	-3.13558	-1.54931	0.099426
AC131238.1	0.00216941	0.018514	1.902	1.902	2.33417	1.40665
AC133065.6	0.00139511	0.014221	0.314273	-3.18195	-2.69064	-1.02074
AC138305.3	0.00713335	0.0383525	4.31423	4.31423	-1.06047	-3.16958
AC138409.2	0.00104844	0.0120417	0.26655	-3.75164	-0.542158	1.36536
AC138969.1	0.00119721	0.0129199	0.306879	-3.25862	0.134431	1.83869
AC145207.5	0.00199076	0.017589	0.399197	-2.50503	-0.0599923	1.26483
AC233723.1	0.00975699	0.0460717	2.14555	2.14555	-1.73231	-2.83366
AC243964.3	0.00262427	0.0208433	0.390897	-2.55822	-2.94249	-1.58735
AC244197.2	0.000567245	0.00825728	1.83593	1.83593	1.72927	0.852759
AC245060.4	4.08189e-07	0.000210753	2.04802	2.04802	3.85001	2.81578
AC245100.4	0.00602944	0.0346258	0.327839	-3.05027	-1.87346	-0.264524
ACACB	0.00022694	0.00486317	0.248577	-4.02289	-1.41074	0.597497
ACAD11	0.0070852	0.0381806	0.514743	-1.94272	1.104	2.06208
ACER1	8.88491e-05	0.00282301	2.24803	2.24803	5.27874	4.11008
ACOX1	0.000996833	0.0117276	1.51611	1.51611	8.01508	7.41471
ACP2	0.000611587	0.00863041	0.301474	-3.31704	-0.712266	1.01763
ACP7	0.000675197	0.00912713	2.54846	2.54846	6.0441	4.69448
ACPP	0.00147648	0.0148385	0.533859	-1.87315	2.06977	2.97524
ACSF2	0.00868159	0.0430355	0.354246	-2.8229	-0.650349	0.846829
ACSL4	0.00376643	0.0260372	0.321632	-3.10914	-1.45336	0.183155
ACSS2	0.00416829	0.0276202	0.636646	-1.57073	1.981	2.63244
ACTB	2.98045e-06	0.000496536	1.6898	1.6898	11.9473	11.1904
ACTBP7	0.000449985	0.00729063	1.98127	1.98127	-0.254844	-1.24127
ACTG1	9.68896e-06	0.000838662	1.8513	1.8513	12.9	12.0115
ACTG1P11	0.000216059	0.00470692	2.12852	2.12852	1.58451	0.494656
ACTG1P2	0.000216059	0.00470692	2.12852	2.12852	1.58451	0.494656
ACTG1P20	5.66665e-05	0.00217731	2.04511	2.04511	3.64545	2.61327
ACTR10	1.88246e-05	0.00111985	1.64589	1.64589	3.71307	2.9942
ACTR2	9.87838e-05	0.00299469	1.50717	1.50717	6.8209	6.22906
ADAM23	0.00292162	0.0222447	0.33603	-2.97592	-1.32818	0.245158
ADAP1	0.00218313	0.0186022	1.81921	1.81921	4.28279	3.41948
ADARB1	0.00575473	0.0337465	0.542556	-1.84313	-0.0796343	0.802522
ADCY3	0.00399925	0.0269366	0.323492	-3.09127	-0.286876	1.34132
ADIPOR1	2.23774e-06	0.000424399	1.78568	1.78568	8.58478	7.7483
ADIPOR1P2	0.00589947	0.0342364	1.68199	1.68199	0.783447	0.0332795
ADIPOR2	3.32905e-08	9.16708e-05	2.05393	2.05393	9.50111	8.46272
ADIRF	1.28064e-05	0.000937216	1.86462	1.86462	9.63994	8.74106
ADM	4.26494e-06	0.0005804	1.94147	1.94147	9.61996	8.66281
ADO	0.00390338	0.0265288	0.356398	-2.80585	-1.52392	-0.0354802
ADORA2B	0.000503259	0.0077118	0.249741	-4.00415	-3.33149	-1.32999
ADPGK	0.00296779	0.0224411	0.547521	-1.82641	1.58221	2.45122
ADSS	0.00189279	0.0171357	0.378151	-2.64445	0.579488	1.98245
AEN	0.00014836	0.00384202	0.171958	-5.81538	-2.05145	0.488425
AES	1.989e-05	0.00115306	1.78065	1.78065	7.70708	6.87467
AF201337.1	0.000238349	0.00503134	1.58435	1.58435	5.76558	5.10169
AFF3	0.00819652	0.041672	0.450195	-2.22126	0.254212	1.40559
AFG3L1P	0.0072716	0.0388095	0.448763	-2.22835	0.584195	1.74017
AGAP2-AS1	0.000845038	0.0104114	0.251695	-3.97306	-3.14579	-1.15554
AGAP6	0.00205394	0.0179551	0.315212	-3.17247	-0.644163	1.02144
AGFG2	0.00151263	0.015019	1.56552	1.56552	6.82077	6.17413
AGO3	0.00493269	0.0307132	0.571276	-1.75047	1.74879	2.55654
AGPAT5	0.00349503	0.0247737	0.252598	-3.95886	-1.6147	0.370389
AGPS	0.00361194	0.025308	0.314255	-3.18213	-0.303756	1.36624
AHCTF1	0.000571733	0.00827886	0.423598	-2.36073	0.970927	2.21016
AHCY	0.000115415	0.00329342	1.78415	1.78415	7.80863	6.97339
AIF1L	0.00173626	0.0162622	1.59553	1.59553	10.0818	9.4078
AIFM1	0.00731824	0.0389035	0.433747	-2.30549	-0.723265	0.481811
AIFM2	1.20912e-05	0.00090805	1.71163	1.71163	4.15288	3.37751
AK3	0.000157313	0.00394404	1.66077	1.66077	4.79064	4.05879
AKAP1	0.00723281	0.0386733	0.306142	-3.26646	0.323864	2.03159
AL008721.2	0.00327465	0.0238724	0.353199	-2.83126	-1.7868	-0.285358
AL021026.1	0.00698063	0.037889	1.9738	1.9738	2.53601	1.55504
AL031284.1	0.0047602	0.0300981	1.68309	1.68309	1.84928	1.09817
AL031777.1	0.000179072	0.00426095	2.02332	2.02332	1.73159	0.71486
AL035419.1	0.000156575	0.00394404	0.228392	-4.37845	-4.4184	-2.28798
AL049569.1	0.000104428	0.00309203	3.57114	3.57114	-0.595353	-2.43174
AL096814.1	4.09349e-05	0.00177049	4.32438	4.32438	-1.60279	-3.71528
AL109976.1	7.3676e-05	0.00259503	2.7739	2.7739	0.608389	-0.863526
AL117339.5	0.0099271	0.0466086	0.346937	-2.88236	-2.28378	-0.756531
AL133415.1	0.00720525	0.0385884	0.298323	-3.35207	-2.32614	-0.581083
AL138752.1	4.42307e-05	0.00188173	2.37646	2.37646	1.30072	0.0519064
AL139099.5	0.00228839	0.0192411	1.71706	1.71706	14.2486	13.4687
AL139384.1	0.00802973	0.0412437	1.79055	1.79055	0.441054	-0.399348
AL139393.2	0.00381567	0.0262022	1.71911	1.71911	2.49369	1.71204
AL353898.3	0.0081573	0.0415844	1.61334	1.61334	1.51218	0.822124
AL355075.4	0.00115332	0.0126528	1.70101	1.70101	9.11263	8.34624
AL359922.3	0.0105592	0.0485785	0.334055	-2.99352	-3.49625	-1.91441
AL360268.1	0.00934109	0.0448906	2.09058	2.09058	-0.13393	-1.19783
AL365436.2	0.000322985	0.00603336	1.88549	1.88549	4.3484	3.43346
AL451165.2	0.00550285	0.0331076	1.6973	1.6973	0.513965	-0.249273
AL627171.2	0.00828212	0.0418198	1.53764	1.53764	1.70106	1.08034
AL731577.1	0.000889859	0.0108105	1.80402	1.80402	2.04949	1.19827
AL773572.1	9.12009e-05	0.00285513	1.85793	1.85793	2.67671	1.78301
ALCAM	0.000610923	0.00863041	0.369776	-2.70434	0.774778	2.21006
ALDH18A1	0.00484555	0.0304404	0.461478	-2.16695	1.3507	2.46637
ALDH1A3	6.73883e-06	0.00070012	1.87928	1.87928	10.4121	9.50188
ALDH3B1	0.000137203	0.00365036	1.94086	1.94086	3.84686	2.89017
ALDH7A1	0.00195571	0.0174237	0.391732	-2.55277	0.223619	1.57568
ALDH7A1P1	0.00229207	0.0192525	0.287154	-3.48245	-3.00952	-1.20942
ALDH9A1	0.00247511	0.0202044	1.53809	1.53809	5.07166	4.45052
ALDOC	0.00114301	0.0125983	1.70965	1.70965	3.37568	2.60198
ALG2	0.00219934	0.0187017	0.514868	-1.94225	-0.346954	0.610772
ALG3	0.0109596	0.0497731	0.379883	-2.63239	-0.646036	0.750335
ALG5	0.00210548	0.0181939	0.336158	-2.97479	-2.65025	-1.07746
ALKBH6	0.00835553	0.0419733	0.541968	-1.84513	-0.194075	0.689646
ALKBH7	0.00101722	0.0118389	1.75606	1.75606	3.14767	2.33532
ALKBH8	0.000984156	0.0116145	0.248459	-4.02482	-1.98668	0.0222408
ALOX12	0.000167161	0.0040916	1.93628	1.93628	10.9855	10.0323
ALPK3	0.00454561	0.0292757	1.89814	1.89814	3.83077	2.90619
AMD1	0.000212954	0.00467877	0.457958	-2.18361	1.47721	2.60392
AMIGO2	0.00026727	0.00536961	0.217878	-4.58972	-3.26913	-1.07072
AMPD3	0.000688369	0.00926914	1.65339	1.65339	7.13493	6.40951
ANAPC7	0.000406845	0.00691552	0.650881	-1.53638	2.62928	3.24882
ANKH	0.000731097	0.00954122	0.436061	-2.29326	1.55986	2.75726
ANKRD10	0.00127363	0.0133861	0.347864	-2.87468	-0.502342	1.02106
ANKRD26	0.00267007	0.0210572	0.353767	-2.82672	-0.778884	0.720246
ANKRD6	0.002635	0.0209004	1.65	1.65	2.14968	1.42721
ANKS3	0.00654997	0.0364892	0.618218	-1.61755	1.34574	2.03955
ANO6	0.00996883	0.0467381	0.503814	-1.98486	1.27388	2.26291
ANO7L1	2.56558e-05	0.00134566	1.78612	1.78612	3.32871	2.49189
ANP32E	0.00790391	0.0408928	0.550571	-1.8163	0.982498	1.8435
ANTXR1	8.59591e-05	0.00278583	0.111236	-8.98991	-2.98902	0.179282
ANXA4	0.00303917	0.022807	0.499421	-2.00232	0.740382	1.74205
ANXA5	0.00561514	0.033468	0.351626	-2.84393	0.620609	2.12849
ANXA9	0.0028593	0.0220034	1.75524	1.75524	4.786	3.97434
AP000769.1	0.0054391	0.0328814	1.59153	1.59153	2.74287	2.07246
AP000866.2	8.60912e-05	0.00278583	1.68152	1.68152	2.59664	1.84688
AP003068.2	0.00287534	0.0220345	1.7515	1.7515	1.97587	1.16728
AP005329.1	1.57469e-05	0.00105332	1.74247	1.74247	3.53613	2.73499
AP005329.3	4.70045e-05	0.00194639	3.20064	3.20064	1.56498	-0.113381
AP1M1	0.00210084	0.0181729	0.473434	-2.11223	0.697203	1.77597
AP2S1	2.26045e-06	0.000424399	1.6765	1.6765	4.74244	3.99699
AP3S1	0.000425508	0.00710125	1.54613	1.54613	4.13169	3.50304
APEX1	0.00305456	0.0228858	0.302645	-3.30421	0.533481	2.25778
API5	0.00740935	0.0392178	0.586376	-1.70539	1.86778	2.63788
APOBEC3G	0.00277196	0.0215584	0.353544	-2.82851	-1.01616	0.483879
APOL3	0.00635641	0.0358554	0.276531	-3.61624	-0.668256	1.18623
ARF1	1.55437e-06	0.000346479	1.71947	1.71947	8.0294	7.24744
ARF4P1	0.00184978	0.0169238	1.97177	1.97177	0.701992	-0.277502
ARF6	1.13491e-05	0.000884482	1.66503	1.66503	8.63803	7.90248
ARHGAP18	0.000636451	0.00880453	0.286324	-3.49255	-2.24312	-0.438842
ARHGAP24	0.000707028	0.0093602	0.26073	-3.83538	-1.76415	0.175217
ARHGAP33	0.000860904	0.0105284	0.269304	-3.71328	-2.07098	-0.178292
ARHGAP5-AS1	0.00365447	0.0254995	1.54205	1.54205	4.01915	3.39429
ARHGDIA	8.68272e-06	0.000796978	1.66598	1.66598	7.93007	7.1937
ARHGDIB	0.000178566	0.00426095	1.72685	1.72685	5.48521	4.69706
ARHGEF1	0.010992	0.0498124	0.548824	-1.82208	3.08691	3.9525
ARHGEF35	0.00133039	0.0137637	1.65583	1.65583	4.14295	3.41539
ARL10	0.00656981	0.0365542	0.5598	-1.78635	0.829216	1.66623
ARL13B	0.00741422	0.0392178	0.349529	-2.86099	-1.96229	-0.445771
ARL16	0.000119062	0.00335117	0.535547	-1.86725	0.194771	1.09569
ARL4C	0.000204101	0.00458175	1.68533	1.68533	6.76446	6.01143
ARL6IP1	6.69619e-05	0.00243688	1.62225	1.62225	5.34505	4.64705
ARL6IP6	0.00456113	0.0293279	0.337962	-2.95891	-1.10151	0.463556
ARL8A	8.85709e-05	0.00281959	1.61794	1.61794	4.13633	3.44217
ARL8B	6.23645e-05	0.00234179	1.67852	1.67852	6.32491	5.57772
ARPC3	3.24056e-05	0.00153709	1.52907	1.52907	5.6558	5.04315
ARPC4	5.26134e-06	0.000640353	1.65704	1.65704	6.22227	5.49366
ASAP2	0.00117897	0.0128235	1.54657	1.54657	6.92116	6.29209
ASB13	0.00627011	0.0355606	0.365583	-2.73536	-2.6244	-1.17267
ASF1B	0.00669123	0.0369124	0.355113	-2.816	-2.80366	-1.31001
ASS1	0.00868027	0.0430355	0.437294	-2.28679	0.50394	1.69726
ASXL1	0.00806503	0.0413121	0.360595	-2.77319	2.74066	4.21221
ATAD2	2.62614e-05	0.00136016	0.502057	-1.99181	1.57446	2.56853
ATAD3A	0.00266753	0.0210473	0.416349	-2.40183	-0.154649	1.10949
ATF2	0.000670402	0.00911636	0.451679	-2.21396	0.832849	1.97948
ATG13	1.03649e-06	0.000288512	1.66437	1.66437	6.29957	5.56459
ATM	0.000484674	0.00755725	0.347413	-2.87842	1.41232	2.9376
ATMIN	3.1428e-05	0.00150946	1.6207	1.6207	5.5182	4.82158
ATP10D	0.00747469	0.0394559	0.436718	-2.28981	1.25765	2.45288
ATP13A2	0.000699018	0.00932558	1.87988	1.87988	5.6377	4.72706
ATP1A1	0.00107339	0.0122139	0.424116	-2.35784	3.20677	4.44424
ATP1B3	0.00557709	0.0333448	0.53619	-1.86501	1.64049	2.53968
ATP2B4	0.00728788	0.0388546	0.504185	-1.9834	3.93772	4.9257
ATP5E	0.000117926	0.00333626	1.89053	1.89053	4.05573	3.13694
ATP5L	5.28518e-07	0.000217852	1.65433	1.65433	3.9129	3.18665
ATP6AP1	1.40319e-07	0.000162589	1.69093	1.69093	5.67042	4.91261
ATP6V0C	5.24884e-07	0.000217852	1.94955	1.94955	8.23628	7.27314
ATP6V0E1	3.56241e-07	0.000209228	1.84336	1.84336	5.3049	4.42257
ATP6V1A	8.12036e-05	0.00274365	1.55212	1.55212	5.57355	4.93931
ATP6V1D	1.74073e-06	0.000368722	1.64968	1.64968	6.20957	5.48738
ATP6V1E1	2.28943e-07	0.000180123	1.67173	1.67173	5.82101	5.07966
ATP6V1F	4.38586e-06	0.00058438	1.73339	1.73339	4.11697	3.32338
ATP6V1G1	2.21589e-05	0.00123363	1.52977	1.52977	5.3965	4.78319
ATP6V1H	1.89485e-06	0.000379433	1.74743	1.74743	5.54958	4.74435
ATP8A1	0.000296023	0.00573916	0.238523	-4.19247	-2.81171	-0.743915
ATP8B1	0.00149007	0.0148845	1.65497	1.65497	7.54674	6.81994
ATP9B	0.000630255	0.00874314	0.64994	-1.5386	2.69943	3.32105
ATR	0.00331246	0.0240142	0.306745	-3.26003	-0.157915	1.54697
ATXN7L2	0.00569993	0.0336404	0.396936	-2.5193	-1.78618	-0.453158
AURKB	0.00598295	0.0344642	0.330471	-3.02598	-2.33515	-0.73775
AVPI1	0.00554455	0.0332577	1.58225	1.58225	8.37598	7.714
AZIN1	8.4194e-05	0.0027848	1.55125	1.55125	5.57875	4.94532
B3GALT6	0.000540862	0.00802166	0.226733	-4.41048	-2.57186	-0.430923
B4GALT1	5.27355e-06	0.000640353	2.14199	2.14199	9.27714	8.17819
B4GALT5	0.000148263	0.00384202	1.72925	1.72925	7.5234	6.73326
B4GAT1	0.00710722	0.0382618	0.31515	-3.17309	-2.56279	-0.896903
BACE2	1.24672e-05	0.000932053	1.5979	1.5979	6.42153	5.74535
BACE2-IT1	0.00194373	0.0173779	5.11329	5.11329	-2.95008	-5.30433
BAD	2.81493e-05	0.00141794	1.86665	1.86665	3.5822	2.68175
BAG3	0.00492806	0.0307127	2.37241	2.37241	6.90674	5.66039
BBX	0.00923488	0.0446267	0.518795	-1.92754	1.72601	2.67277
BCKDHB	0.000956095	0.0114297	0.305221	-3.27631	-0.747916	0.964158
BCL2L1	0.000351493	0.00634685	1.62425	1.62425	8.15972	7.45995
BCL9	0.00934866	0.0448973	0.390216	-2.56269	0.666415	2.02407
BDP1	0.000673661	0.00912713	0.585495	-1.70796	3.39518	4.16746
BEND3	0.00061965	0.00867616	0.253508	-3.94465	-3.31932	-1.33942
BEX4	7.28102e-06	0.000729073	1.80362	1.80362	4.83792	3.98702
BFAR	0.00574591	0.0337243	0.439756	-2.27399	-0.567643	0.61758
BIVM-ERCC5	0.00756917	0.0397617	0.412354	-2.4251	0.363274	1.64132
BNC1	0.00262504	0.0208433	0.381186	-2.62339	0.759448	2.15088
BOC	0.00786315	0.0407657	0.275987	-3.62336	0.571746	2.42907
BOP1	0.0042512	0.0280057	0.439872	-2.27339	0.0707625	1.25561
BPGM	0.00896883	0.0438122	1.60168	1.60168	7.67224	6.99265
BRCA1	0.00120005	0.0129252	0.33269	-3.0058	-0.950342	0.637406
BRCA2	0.00237914	0.0196588	0.316762	-3.15695	-2.5874	-0.92887
BRD9	0.00116017	0.0126942	0.641593	-1.55862	3.22727	3.86754
BRF1	0.00660465	0.0366427	0.664513	-1.50486	1.88708	2.47671
BRI3	8.02072e-05	0.00272671	1.55961	1.55961	4.75345	4.11227
BRK1	0.000106296	0.00312496	1.51183	1.51183	4.84584	4.24955
BROX	9.94833e-05	0.00301037	1.54875	1.54875	5.48676	4.85566
BTBD18	0.00666783	0.0368542	0.330235	-3.02815	-3.61534	-2.0169
BTK	0.00793543	0.0409588	0.355952	-2.80936	-2.52866	-1.03842
BTN3A1	0.00390125	0.0265253	0.345906	-2.89096	0.204391	1.73594
BTN3A3	0.00569468	0.0336267	0.340785	-2.9344	-1.53371	0.0193624
BUB1B	0.000450093	0.00729063	0.21447	-4.66266	-2.63395	-0.412799
BUB3	0.00656252	0.0365317	0.477993	-2.09208	1.30136	2.3663
BUD23	0.000382852	0.006717	0.340569	-2.93627	-0.468904	1.08508
BZW1	0.000406811	0.00691552	1.68382	1.68382	7.37462	6.62288
BZW1P1	0.00347204	0.0247157	1.56627	1.56627	0.703224	0.0558871
BZW1P2	0.000330641	0.00614117	1.65683	1.65683	6.35954	5.63112
C10orf88	0.0017685	0.0164708	0.341493	-2.92832	-2.64519	-1.09511
C11orf24	0.00318819	0.0234407	0.278168	-3.59495	-1.61912	0.22685
C11orf68	5.47078e-07	0.000217852	1.98009	1.98009	5.07936	4.0938
C11orf71	0.00173332	0.0162439	1.72422	1.72422	1.14055	0.354603
C15orf38-AP3S2	0.000377313	0.00666735	1.61477	1.61477	3.01907	2.32774
C15orf48	0.000116861	0.00331179	1.82888	1.82888	7.55738	6.68642
C15orf59	0.000317759	0.00598087	1.78175	1.78175	5.91979	5.08649
C16orf72	9.88026e-07	0.000286389	1.87194	1.87194	8.08255	7.17801
C19orf33	8.44442e-05	0.0027848	1.87647	1.87647	5.33436	4.42634
C1orf123	0.0104606	0.0482901	0.299707	-2.26871	0.00420222	1.74258
C1orf131	0.00130381	0.0135823	0.290571	-3.43238	-1.70315	0.0798876
C1orf198	0.010567	0.0485911	0.440779	-1.80669	-0.705838	0.476036
C1orf210	6.13085e-06	0.000679476	0.291343	1.89475	-2.06918	-0.28997
C1R	0.00644686	0.0361927	0.553498	-3.33659	1.47664	2.32999
C1S	0.00172896	0.0162214	1.89475	-3.4415	3.10549	2.18349
C2	0.000344436	0.00627429	2.27526	2.27526	0.353078	-0.832955
C21orf59	0.00808822	0.0413726	0.347287	-2.87946	-0.869372	0.656428
C4orf3	3.32223e-06	0.000506897	1.85893	1.85893	8.16593	7.27146
C5orf15	0.00203456	0.0178234	0.292681	-3.41669	-1.69861	0.0739879
C5orf66-AS1	2.16486e-05	0.00122074	2.1106	2.1106	6.30381	5.22616
C6orf106	1.82884e-05	0.00111985	1.7523	1.7523	7.89813	7.08889
C6orf132	0.000144058	0.00378397	1.68779	1.68779	11.9787	11.2235
C6orf136	0.000322221	0.00603336	1.71277	1.71277	2.35688	1.58054
C7orf57	0.000533891	0.00795244	1.91641	1.91641	2.69267	1.75426
C7orf73	0.000484177	0.00755725	1.54265	1.54265	4.21085	3.58543
C9orf16	4.50344e-09	7.44059e-05	2.45903	2.45903	4.37071	3.07262
C9orf64	0.000493685	0.00761594	0.302846	-3.30201	-1.93646	-0.213115
C9orf85	0.000391092	0.00677319	1.5469	1.5469	3.47678	2.8474
CA5A	0.0102327	0.0475703	2.02712	2.02712	-0.422237	-1.44167
CAAP1	0.0107479	0.0491029	0.464286	-2.15384	-0.878977	0.227937
CAB39	3.74064e-07	0.000209228	1.81214	1.81214	6.73949	5.88179
CACNA2D1	0.00431064	0.0282287	0.347001	-2.88184	-2.14643	-0.619442
CACNB3	0.00701346	0.0380008	0.547872	-1.82524	1.2102	2.07829
CACTIN	0.00121637	0.0129979	0.507766	-1.96941	0.538137	1.5159
CACUL1	1.19149e-05	0.000907181	2.15011	2.15011	6.86594	5.76153
CAD	0.00848296	0.0424071	0.287477	-3.47853	0.871536	2.67002
CALB2	0.000216689	0.0047107	2.13531	2.13531	5.51507	4.42063
CALD1	0.00543348	0.0328594	0.335591	-2.97982	-0.0497627	1.52546
CALHM2	0.000449906	0.00729063	0.229572	-4.35593	-3.53045	-1.40747
CALM1	4.5367e-07	0.000217852	1.73854	1.73854	8.06754	7.26967
CALML5	0.00115285	0.0126528	2.12937	2.12937	5.36474	4.27432
CAMK2N1	3.2967e-05	0.0015518	1.82664	1.82664	5.81228	4.94309
CAMKK1	0.00267469	0.0210635	0.448321	-2.23054	0.815964	1.97336
CAMKK2	0.0103111	0.0477602	0.55719	-1.79472	1.49021	2.33397
CAP1	8.50789e-07	0.000283321	1.70239	1.70239	6.92952	6.16196
CAP1P2	0.000334433	0.00615313	1.74409	1.74409	1.42985	0.627376
CAPN3	0.00164246	0.0158208	0.502557	-1.98982	0.819026	1.81167
CAPN5	0.00253122	0.0204403	1.60063	1.60063	6.97822	6.29958
CAPNS1	1.07485e-06	0.000288512	1.82772	1.82772	7.99484	7.1248
CAPRIN2	0.0075908	0.0398144	0.374323	-2.67149	-0.117549	1.3001
CAPZA1	0.000346746	0.00629554	1.50546	1.50546	6.33673	5.74652
CARHSP1	9.39983e-05	0.00290323	1.5979	1.5979	6.76082	6.08464
CARMIL1	0.0085494	0.0426495	1.5238	1.5238	2.87962	2.27194
CARS2	0.00263798	0.0209124	0.464337	-2.15361	0.812433	1.91919
CASK	0.00493968	0.0307182	0.385205	-2.59602	-0.633972	0.742328
CASP2	0.0091532	0.0444239	0.642629	-1.55611	1.94623	2.58417
CATSPER2	1.84178e-05	0.00111985	0.290576	-3.44144	-1.55459	0.22842
CAV1	0.00849711	0.0424359	0.261238	-3.82792	-0.00191012	1.93465
CAVIN2	0.00492099	0.0307099	0.285229	-3.50595	-2.32882	-0.519017
CBX2	0.000611682	0.00863041	0.262901	-3.80372	-2.82887	-0.901459
CBX3P9	0.00666354	0.036849	0.340328	-2.93834	-2.72683	-1.17183
CBX4	0.000171231	0.00416654	1.66469	1.66469	5.57173	4.83647
CCDC112	0.000716666	0.00941985	0.259082	-3.85978	-4.49313	-2.54461
CCDC115	0.00032265	0.00603336	1.63981	1.63981	4.52091	3.80738
CCDC14	0.00135049	0.0139107	0.314915	-3.17546	0.921748	2.58872
CCDC18-AS1	0.00461525	0.0294697	0.549257	-1.82064	0.478604	1.34305
CCDC191	0.00694023	0.0377443	0.491347	-2.03522	-0.712144	0.313041
CCDC24	0.00278552	0.0215787	0.370789	-2.69695	-0.887763	0.543565
CCDC28A	4.80944e-06	0.000615982	1.93296	1.93296	3.15604	2.20523
CCDC6	0.000302359	0.00580207	1.69365	1.69365	7.75712	6.99698
CCDC66	0.00564722	0.0335262	0.460602	-2.17107	0.664106	1.78251
CCDC77	0.00997952	0.0467484	0.473691	-2.11108	-0.939835	0.138146
CCDC86	0.00737086	0.0391454	0.320978	-3.11548	-0.618582	1.02087
CCDC96	0.00163879	0.0158155	1.83065	1.83065	0.621848	-0.25051
CCL5	0.00277642	0.0215594	0.319543	-3.12947	-0.463847	1.18207
CCNA2	0.000795268	0.00996921	0.208339	-4.79987	-2.54665	-0.283658
CCNB1	0.00234484	0.0194853	0.26549	-3.76661	-1.91213	0.00113812
CCNC	0.000123963	0.00343068	1.60212	1.60212	5.49899	4.81901
CCND1	0.00381127	0.0261829	0.546653	-1.82932	4.1164	4.9877
CCND2	0.00825525	0.0417488	0.3784	-2.6427	0.846022	2.24804
CCNDBP1	3.67855e-06	0.000545789	1.62712	1.62712	4.84488	4.14255
CCNG1	0.00660223	0.0366427	1.52342	1.52342	4.05944	3.45213
CCNG2	0.000661771	0.00905865	1.78767	1.78767	8.7333	7.89522
CCNI	6.72746e-05	0.00244288	1.75928	1.75928	8.09851	7.28352
CCNJ	0.00226774	0.0190967	0.298435	-3.35081	-3.09146	-1.34695
CCP110	0.00106445	0.0121625	0.314116	-3.18354	-1.91706	-0.246431
CCT3	0.00757227	0.0397617	0.630907	-1.58502	2.48442	3.14892
CCT5	0.00368861	0.0256387	0.439558	-2.27501	1.47278	2.65866
CCT6A	0.00566484	0.0335705	0.463193	-2.15893	1.49094	2.60125
CD109	0.00454675	0.0292757	0.384391	-2.60152	1.62974	3.00909
CD1A	0.00939122	0.0449744	0.352536	-2.83659	-1.79412	-0.289962
CD1C	0.00244915	0.020052	0.263637	-3.79309	-1.85515	0.0682206
CD276	0.000522936	0.00784736	0.221658	-4.51145	-2.64852	-0.474927
CD2AP	1.9939e-07	0.000164716	1.72709	1.72709	6.74491	5.95656
CD44	0.000966962	0.0114876	0.41016	-2.43807	3.96387	5.24961
CD59	0.000618139	0.00866279	1.59438	1.59438	8.60487	7.93188
CD63	8.03634e-08	0.000120706	1.64958	1.64958	6.13481	5.41272
CD68	5.42063e-07	0.000217852	1.89745	1.89745	7.04271	6.11864
CD96	0.00164058	0.0158157	0.307941	-3.24738	-2.26987	-0.570593
CDC20	0.000413028	0.00699186	0.211308	-4.73242	-2.07151	0.171065
CDC26	0.00251126	0.0203488	2.38459	2.38459	-0.0342043	-1.28794
CDC34	2.10309e-05	0.00119818	1.81728	1.81728	7.00852	6.14674
CDC42	9.76939e-06	0.000838662	1.60108	1.60108	7.28449	6.60545
CDCA7	7.50071e-05	0.00262001	0.155353	-6.43696	-3.60988	-0.923503
CDCA7L	0.00473135	0.0299622	0.295155	-3.38805	-3.12154	-1.36109
CDCP1	0.0019624	0.0174524	1.55948	1.55948	6.41575	5.77468
CDH18	0.00219111	0.0186606	2.22256	2.22256	-0.0450701	-1.1973
CDK10	0.00169957	0.0161289	0.558179	-1.79154	1.37907	2.22027
CDK4	0.00450929	0.0291367	0.315504	-3.16953	-0.0748556	1.58942
CDK5R1	0.00174536	0.0163157	0.412416	-2.42474	0.864585	2.14241
CDK7	2.12844e-05	0.00120432	1.59016	1.59016	4.32398	3.65481
CDKL1	0.00548435	0.0330823	0.337108	-2.96641	-2.51391	-0.945199
CDKL5	0.0011064	0.0123976	1.57383	1.57383	8.0616	7.40732
CDKN1B	1.12903e-05	0.000884066	1.66041	1.66041	5.35	4.61846
CDS1	6.20033e-05	0.00233362	1.68185	1.68185	6.18955	5.43951
CDS2	0.00416065	0.0276009	0.639484	-1.56376	1.95464	2.59966
CEACAM19	3.57968e-05	0.0016293	1.81706	1.81706	2.78252	1.92092
CEACAM5	0.000471862	0.00748416	1.61059	1.61059	8.46692	7.77933
CELF2	0.0014481	0.0146333	0.484095	-2.06571	1.61631	2.66295
CELSR3	0.00111111	0.0124039	0.267649	-3.73624	-3.82464	-1.92306
CENPBD1P1	0.000471786	0.00748416	1.81731	1.81731	6.08281	5.22101
CENPE	0.00123534	0.0131424	0.2669	-3.74671	-1.44931	0.456316
CENPF	0.00172302	0.0162214	0.159721	-6.26092	-0.553872	2.0925
CENPJ	0.00757354	0.0397617	0.318881	-3.13597	-1.16422	0.484692
CENPK	0.000659589	0.00905765	0.272494	-3.6698	-2.94292	-1.06722
CENPM	0.0019708	0.0174907	2.28202	2.28202	0.214457	-0.975854
CEP120	0.00696217	0.0378136	0.387637	-2.57974	-0.759687	0.607536
CEP131	0.000196494	0.00452154	0.299687	-3.33681	-1.53399	0.20448
CEP164	0.0028337	0.0218574	0.372846	-2.68207	0.155803	1.57915
CEP170	3.69568e-05	0.00165975	0.235693	-4.24281	-0.515771	1.56925
CEP19	9.77265e-06	0.000838662	0.186174	-5.37132	-3.69818	-1.2729
CEP192	6.45317e-05	0.00238522	0.53476	-1.87	2.06239	2.96543
CEP295	0.00238365	0.0196815	0.307562	-3.25137	-0.529008	1.17204
CEP57L1	0.00419379	0.0277492	0.429046	-2.33075	-1.93355	-0.712755
CEP78	0.00308116	0.0229347	0.304216	-3.28713	-0.962952	0.753878
CEP97	0.00798159	0.0411122	0.455367	-2.19603	-1.02686	0.108038
CES3	0.00706575	0.0381419	0.311442	-3.21088	1.24754	2.93051
CFAP44	0.00715132	0.0383936	0.519678	-1.92427	1.42419	2.3685
CFAP97	0.00175885	0.0164179	0.271242	-3.68674	-0.302268	1.58008
CHAC1	0.00249785	0.0203098	1.93281	1.93281	7.3868	6.4361
CHAMP1	0.00537874	0.0326479	0.312413	-3.20089	-1.40376	0.274718
CHD1L	0.00196457	0.0174602	0.345024	-2.89835	-0.911246	0.623984
CHD6	0.000329529	0.00613117	0.623527	-1.60378	3.64393	4.3254
CHD9	0.00085789	0.0105125	0.655366	-1.52587	4.17122	4.78085
CHIC2	7.2676e-06	0.000729073	1.80205	1.80205	4.07294	3.2233
CHID1	0.00910366	0.0442692	0.55074	-1.81574	0.445841	1.3064
CHL1	6.4431e-06	0.000689523	0.106532	-9.38682	-4.75553	-1.52489
CHMP1B	1.07938e-05	0.000865708	1.60232	1.60232	6.71087	6.03071
CHMP2A	3.98908e-07	0.000210753	1.61022	1.61022	5.9352	5.24794
CHMP4C	1.84652e-05	0.00111985	2.00785	2.00785	6.97149	5.96584
CHMP5	8.0828e-06	0.000758773	1.61102	1.61102	5.07618	4.3882
CHP1	2.6481e-06	0.000475565	1.82749	1.82749	9.27935	8.40949
CHPF2	0.0020708	0.01802	0.382441	-2.61478	0.659269	2.04596
CHTF18	0.000419809	0.00705604	0.24324	-4.11117	-1.67127	0.368275
CITED2	0.00870992	0.0431241	1.59441	1.59441	8.03643	7.36341
CKAP5	0.00269909	0.021185	0.52607	-1.90089	1.9363	2.86297
CKMT2-AS1	0.00127976	0.0134249	0.309836	-3.22751	-3.16989	-1.47947
CLCN6	0.00349527	0.0247737	0.657044	-1.52197	1.15854	1.76447
CLDN17	0.00344609	0.0246265	1.74197	1.74197	5.66508	4.86436
CLDN23	0.00466942	0.0296761	1.76499	1.76499	1.71365	0.893984
CLEC2D	0.00277407	0.0215584	0.293583	-3.40619	-0.336169	1.43199
CLEC5A	0.00323168	0.0236675	0.295718	-3.3816	-1.62321	0.134499
CLIC3	4.22819e-05	0.00180512	2.06977	2.06977	7.81736	6.76789
CLIP2	0.00100318	0.0117633	1.53218	1.53218	3.05484	2.43925
CLMN	0.000123407	0.00343068	0.225628	-4.43207	-2.35306	-0.20508
CLOCK	0.00875681	0.0432752	0.646937	-1.54574	3.30324	3.93155
CLPP	0.00069524	0.0093255	1.60543	1.60543	2.6547	1.97174
CLSTN3	0.00879423	0.0433467	0.354278	-2.82264	-0.206457	1.29059
CLTA	2.23259e-06	0.000424399	1.6741	1.6741	5.85323	5.10984
CLTB	3.8179e-05	0.00168743	1.79062	1.79062	7.65371	6.81325
CLUH	0.001621	0.0157264	0.561892	-1.7797	3.52904	4.36067
CMC2	0.00594755	0.0343345	0.419461	-2.38401	-1.35878	-0.105392
CMPK1	2.7663e-05	0.00140056	1.59109	1.59109	5.3122	4.64219
CMTM3	0.0019804	0.0175255	0.398468	-2.50961	-0.890312	0.437152
CMTM6	6.83104e-05	0.00246364	1.76891	1.76891	5.1009	4.27804
CMTR2	0.00550376	0.0331076	0.554339	-1.80395	1.40765	2.25881
CMYA5	0.00641731	0.0360758	0.365647	-2.73488	-2.92623	-1.47476
CNEP1R1	0.000693183	0.00931877	1.50156	1.50156	2.59826	2.01181
CNFN	2.44568e-07	0.000183671	2.4169	2.4169	11.8373	10.5642
CNIH4	0.00385351	0.0263307	0.579115	-1.72677	1.1078	1.89588
CNOT10	0.0021637	0.0184843	0.503427	-1.98639	0.385214	1.37536
CNPY2	0.00207691	0.0180414	0.383635	-2.60664	-0.431073	0.95112
CNST	0.000183603	0.00433976	1.63078	1.63078	7.44361	6.73805
CNTRL	0.000336432	0.00617615	0.35874	-2.78754	0.343133	1.82212
CNTROB	0.00801677	0.0412369	0.418492	-2.38953	-0.0407772	1.21595
COA1	0.0109001	0.0495572	0.656591	-1.52302	2.15921	2.76615
COA4	0.00211151	0.0182094	0.302822	-3.30227	-1.4031	0.320363
COG6	0.0064228	0.0360821	0.46558	-2.14786	0.114322	1.21722
COL16A1	0.000972234	0.0115062	0.326944	-3.05863	-1.12567	0.487211
COL18A1	0.00452496	0.0291923	0.377643	-2.648	1.86813	3.27304
COL4A1	0.001853	0.0169238	0.137383	-7.27894	-2.27999	0.583742
COL4A2	0.000125034	0.00344301	0.0951394	-10.5109	-3.15718	0.236635
COL4A3BP	1.10796e-05	0.000884066	1.63251	1.63251	5.79764	5.09055
COL4A5	0.00165375	0.0158764	0.200961	-4.97609	-2.2034	0.111616
COL5A2	7.78347e-05	0.00267913	0.101121	-9.88918	-3.32314	-0.0172914
COL7A1	0.0101542	0.0472978	0.348258	-2.87144	3.06554	4.58731
COLGALT1	0.00351327	0.0248592	0.450461	-2.21995	0.796328	1.94685
COMT	0.00740792	0.0392178	0.550457	-1.81667	1.7081	2.5694
COPS3	0.0034923	0.0247737	0.580535	-1.72255	1.06287	1.84741
COQ10B	0.000102996	0.00306259	1.60655	1.60655	3.58714	2.90317
CORO1C	0.000175313	0.00423469	1.52696	1.52696	6.92664	6.31597
COX10	0.00342644	0.024588	0.303102	-3.29921	-1.74302	-0.0208991
COX14	0.000671219	0.00911997	0.259342	-3.85591	-3.39439	-1.44732
COX5A	7.3826e-05	0.00259503	1.64828	1.64828	4.08198	3.36102
COX8A	3.05992e-06	0.000500554	1.76396	1.76396	5.02201	4.20319
CPA4	1.88303e-05	0.00111985	2.31979	2.31979	10.0727	8.85874
CPE	0.00461908	0.0294697	0.284293	-3.5175	-3.32582	-1.51127
CPNE3	2.06252e-05	0.00118735	1.89459	1.89459	8.47296	7.55107
CPSF1	0.000424415	0.00710125	0.613521	-1.62993	2.5879	3.29272
CPT1B	0.00437628	0.0285226	0.450703	-2.21876	-0.447534	0.702216
CRACR2A	0.00745685	0.0393868	0.438874	-2.27856	-2.23586	-1.04773
CRB3	3.76418e-06	0.000545789	1.97598	1.97598	5.68703	4.70446
CRCT1	1.80362e-07	0.000164716	2.68341	2.68341	12.9673	11.5432
CREBZF	0.00306151	0.0228922	0.625251	-1.59936	1.77996	2.45745
CRELD2	0.00955214	0.0454124	0.611531	-1.63524	1.06967	1.77917
CRIPT	0.000118759	0.00334836	1.84666	1.84666	1.77493	0.89002
CRK	0.000102916	0.00306259	1.50886	1.50886	5.42722	4.83376
CRKL	0.000194549	0.00448929	1.56465	1.56465	6.0495	5.40366
CRNN	1.57458e-05	0.00105332	1.87292	1.87292	14.582	13.6767
CROCC	0.00416136	0.0276009	0.389979	-2.56424	0.250662	1.60919
CRY1	4.12343e-06	0.000579399	1.86801	1.86801	5.79167	4.89016
CRYL1	0.00288204	0.0220741	1.61529	1.61529	3.36414	2.67235
CSDC2	0.00541892	0.0328074	0.29323	-3.41029	-4.11762	-2.34772
CSNK1G1	0.00137213	0.0140508	0.495654	-2.01754	1.56786	2.58045
CSNK1G2P1	0.000706162	0.00935622	0.294462	-3.39602	-3.87473	-2.11088
CSPG4P11	0.000506185	0.00773318	0.248993	-4.01618	-2.8975	-0.891672
CSPP1	0.00199855	0.0176232	0.524018	-1.90833	0.837641	1.76995
CST3	2.74363e-08	9.06604e-05	1.87131	1.87131	6.4997	5.59565
CST6	1.81884e-06	0.000375636	2.27945	2.27945	5.73546	4.54678
CSTB	4.64341e-05	0.0019276	1.78369	1.78369	12.7212	11.8863
CTGF	3.39471e-05	0.00156669	2.60096	2.60096	5.9416	4.56255
CTPS1	0.000829651	0.0102832	0.285946	-3.49716	-0.597915	1.20827
CTSA	1.34088e-07	0.000162589	1.79646	1.79646	5.65946	4.81431
CTSL	8.92029e-07	0.000283321	0.131006	-7.63324	-5.40036	-2.46806
CU633967.1	0.00813273	0.0414847	0.349495	-2.86127	-0.313024	1.20363
CUEDC1	0.00349669	0.0247737	0.356476	-2.80524	0.504725	1.99285
CUL4B	5.40465e-06	0.000642415	1.80309	1.80309	6.19862	5.34815
CUL7	0.00215568	0.0184444	0.437229	-2.28713	1.11695	2.31049
CUL9	0.000452441	0.00729487	0.666524	-1.50032	3.02661	3.61188
CYB5B	0.00673391	0.037052	0.432237	-2.31354	0.460004	1.67011
CYP27A1	0.00786347	0.0407657	0.316618	-3.15838	-1.95865	-0.299461
CYP4V2	0.00186226	0.0169564	0.313293	-3.1919	-0.771577	0.902839
CYSRT1	3.29286e-06	0.000506897	2.05956	2.05956	8.36187	7.31954
CYTOR	0.000859433	0.0105182	2.11548	2.11548	1.642	0.561012
D2HGDH	0.00563118	0.0335018	0.480301	-2.08203	1.57388	2.63187
DAB2	0.00351703	0.0248645	0.363218	-2.75317	-1.1573	0.303791
DAPK3	0.00326154	0.0238439	1.55482	1.55482	4.88758	4.25084
DAPL1	0.00834213	0.0419481	0.334971	-2.98533	-1.7864	-0.208503
DAZAP2	3.3211e-06	0.000506897	1.5814	1.5814	6.28656	5.62536
DBN1	0.000591187	0.00845679	0.267341	-3.74055	0.21576	2.11901
DBT	0.000670191	0.00911636	0.347681	-2.8762	-0.120996	1.40317
DCAF6	0.00471687	0.0298934	0.469738	-2.12885	1.90548	2.99555
DCAKD	0.00598461	0.0344642	0.518381	-1.92908	0.834858	1.78277
DCBLD2	0.00056896	0.00826769	0.140926	-7.09591	-2.79512	0.0318643
DCLRE1A	0.000112568	0.00322331	0.252423	-3.9616	-3.32444	-1.33836
DDA1	4.21671e-05	0.00180488	1.53809	1.53809	3.70246	3.08131
DDAH2	0.000121763	0.00339826	1.74872	1.74872	4.75322	3.94692
DDHD2	0.00357454	0.0251511	0.314767	-3.17695	-0.10302	1.56462
DDX10	0.00761729	0.039872	0.466201	-2.145	0.146445	1.24742
DDX11	0.00923414	0.0446267	0.431452	-2.31775	0.261504	1.47423
DDX18	0.00165835	0.0159041	0.291185	-3.43424	0.147898	1.92789
DDX19A	0.00122036	0.0130166	0.485566	-2.05945	0.627347	1.66961
DDX20	0.00230712	0.0193297	0.252749	-3.95649	-2.21933	-0.235113
DDX21	0.000880714	0.0107151	0.402907	-2.48196	1.45685	2.76833
DDX39A	0.00050889	0.00774407	0.593644	-1.68451	1.38537	2.1377
DDX55	0.00359299	0.0252181	0.440267	-2.27135	0.506326	1.68988
DEFB103A	0.00707646	0.0381506	2.48971	2.48971	1.68305	0.367079
DEFB103B	0.00707646	0.0381506	2.48971	2.48971	1.68305	0.367079
DEGS1	0.00254011	0.0204819	0.328673	-3.04254	0.514516	2.11979
DENND4A	0.00595869	0.0343868	0.501672	-1.99334	1.59075	2.58594
DENND4B	0.000530657	0.00792723	0.557641	-1.79327	2.11798	2.96057
DEPTOR	0.00839422	0.0421246	0.323592	-3.09031	-1.18707	0.440687
DGAT1	0.00275245	0.0214792	1.52031	1.52031	5.0515	4.44714
DGCR8	0.000222588	0.00480105	0.565536	-1.76823	2.40984	3.23214
DGKD	0.0101952	0.0474358	0.426826	-2.34287	0.87856	2.10684
DGKH	0.00367734	0.0256036	0.500409	-1.99836	2.49958	3.4984
DHRS9	0.000447212	0.00728725	1.52638	1.52638	7.49762	6.88751
DHX30	0.00286221	0.0220046	0.531671	-1.88086	1.50417	2.41557
DHX33	0.00339424	0.0244537	0.4304	-2.32342	-0.116118	1.10013
DHX37	0.000949635	0.0113763	0.357929	-2.79385	-0.00917471	1.47308
DHX57	0.00213383	0.0183144	0.343212	-2.91365	-0.194592	1.34824
DHX9	0.000242875	0.00506665	0.546467	-1.82994	2.15367	3.02546
DIAPH2	0.00264135	0.0209206	0.37099	-2.69549	0.256512	1.68706
DIEXF	0.00237235	0.0196471	0.328247	-3.04648	-0.574374	1.03277
DIRC2	8.72609e-05	0.00280491	1.80131	1.80131	5.28438	4.43533
DIS3L	0.00347977	0.02476	0.589455	-1.69648	0.641917	1.40446
DIS3L2	0.00559024	0.0333738	0.509239	-1.96371	1.62873	2.60231
DISP1	0.00272847	0.0213456	0.264622	-3.77897	-2.4295	-0.511504
DKFZP434A062	0.00393206	0.0266034	2.96588	2.96588	-0.562932	-2.13139
DKK3	0.00596185	0.034393	0.246776	-4.05226	-2.10698	-0.0882506
DLX5	0.0106884	0.0489722	1.91227	1.91227	1.48378	0.548488
DMD	0.00450478	0.0291221	0.31025	-3.2232	-1.58513	0.103367
DMKN	1.4761e-05	0.00101673	1.86356	1.86356	9.14101	8.24295
DMTF1	0.00552393	0.0331998	0.661538	-1.51163	2.83994	3.43604
DMXL2	0.00404651	0.0271554	0.396238	-2.52374	0.42597	1.76153
DNAAF5	0.000503038	0.0077118	0.39432	-2.53601	-0.240998	1.10156
DNAH3	0.00375994	0.0260141	1.99013	1.99013	-0.327097	-1.31996
DNAJC11	0.00387023	0.0264231	0.442812	-2.25829	0.974909	2.15014
DNAJC2	0.0101016	0.0471464	0.427919	-2.33689	-0.0699059	1.15468
DNASE1L3	0.00481533	0.0303197	0.381378	-2.62207	0.15076	1.54147
DNHD1	0.00233454	0.0194511	0.524529	-1.90647	0.424604	1.35551
DNM1P51	0.000595227	0.00847792	0.335233	-2.983	-1.69777	-0.121006
DNMT1	0.000321751	0.00603336	0.497772	-2.00895	2.16315	3.16959
DNPEP	0.00250934	0.0203431	0.393366	-2.54216	0.545512	1.89157
DOCK1	2.91841e-05	0.00143506	0.642523	-1.55636	3.61057	4.24875
DOCK7	2.08963e-05	0.00119818	0.431767	-2.31606	0.632265	1.84394
DOK1	0.00428842	0.0281164	0.34012	-2.94014	-2.28614	-0.730255
DOK2	0.00306095	0.0228922	0.315434	-3.17024	-2.54789	-0.8833
DOPEY1	0.00378853	0.0260828	0.644459	-1.55169	2.06289	2.69673
DPH2	0.00461731	0.0294697	0.263786	-3.79095	-1.43076	0.491802
DPH7	0.000457577	0.00733277	0.523829	-1.90902	0.0581553	0.990988
DPM3	0.00113451	0.0125377	2.32223	2.32223	0.373987	-0.841525
DPY19L1	0.00172147	0.0162214	0.210604	-4.74825	-3.90899	-1.66159
DPYSL2	0.00415626	0.0276004	0.386145	-2.5897	0.854229	2.22701
DPYSL3	0.000510536	0.00774954	0.18166	-5.5048	-2.77039	-0.309703
DRAP1	3.67326e-05	0.00165975	1.7106	1.7106	4.73323	3.95873
DRG2	0.00275347	0.0214792	0.61725	-1.62009	1.56143	2.2575
DROSHA	0.0067642	0.0371413	0.519013	-1.92673	1.76793	2.71409
DSE	0.00194858	0.0174024	0.508967	-1.96476	1.32608	2.30044
DSG4	0.00703981	0.0380726	0.296667	-3.37078	-2.02179	-0.268707
DST	0.00389301	0.0265129	0.395465	-2.52867	4.37887	5.71725
DSTN	0.000188226	0.00440533	1.67809	1.67809	5.89582	5.14899
DTL	0.00102925	0.0119085	0.231118	-4.32679	-3.53756	-1.42426
DTNBP1	0.009431	0.0450474	0.4215	-2.37248	-0.903659	0.342737
DTX3	0.00291096	0.0221942	0.297061	-3.36631	-2.07612	-0.324955
DTYMK	0.000208783	0.004624	0.252187	-3.96531	-1.93841	0.0490243
DUS1L	0.00326772	0.0238469	0.626141	-1.59709	2.21056	2.886
DUSP12	4.32085e-06	0.0005804	0.171078	-5.84527	-4.296	-1.74873
DUSP14	0.00897304	0.0438122	1.54164	1.54164	5.93869	5.31423
DUSP16	1.67322e-05	0.00108838	1.72829	1.72829	6.9484	6.15905
DUSP5	0.000328466	0.00611829	1.74935	1.74935	11.8553	11.0485
DUSP8	0.00305773	0.0228907	1.65726	1.65726	2.98357	2.25476
DXO	0.00645867	0.0362343	0.483222	-2.06944	-0.591422	0.457821
DYNC1H1	0.000698072	0.00932558	0.6314	-1.58378	5.56453	6.22791
DYNLRB1	8.40262e-06	0.000775576	1.60262	1.60262	4.81673	4.1363
DYRK2	0.00980347	0.0461802	0.504881	-1.98067	1.91605	2.90203
E2F5	0.00171177	0.0161948	0.303719	-3.29252	-2.84247	-1.12328
EBPL	0.00246597	0.0201397	0.348764	-2.86727	-1.32257	0.197109
ECI2	0.0107412	0.0490914	0.363881	-2.74815	-1.01139	0.447075
ECM1	0.000178917	0.00426095	1.72425	1.72425	13.6805	12.8946
EDRF1	0.00203085	0.0178099	0.500767	-1.99694	0.201227	1.19902
EEF1A2	6.60531e-05	0.00241445	2.08097	2.08097	4.48904	3.43178
EEF2K	0.00661013	0.0366475	0.388326	-2.57515	0.49926	1.86392
EEPD1	0.0014861	0.0148777	1.69514	1.69514	6.92547	6.16407
EFEMP1	0.00139305	0.014221	0.235905	-4.23899	-1.2045	0.879224
EFS	0.00565077	0.0335352	0.527038	-1.89739	2.14343	3.06745
EHBP1	0.00575581	0.0337465	0.489554	-2.04268	2.61324	3.6437
EHD1	0.00022422	0.00482366	1.59345	1.59345	6.15654	5.48439
EHD3	8.23271e-05	0.00275904	1.99609	1.99609	8.24859	7.25141
EIF1	1.64031e-05	0.00108405	1.57337	1.57337	7.66305	7.00919
EIF2AK4	0.0043697	0.0285135	0.346152	-2.8889	0.451016	1.98154
EIF2B1	0.00516565	0.0317629	0.638661	-1.56578	1.80845	2.45533
EIF2S1	0.000486352	0.00755928	0.495437	-2.01842	1.24382	2.25705
EIF3B	0.000561253	0.00821348	0.528019	-1.89387	3.30233	4.22367
EIF4BP3	0.000154502	0.00394109	1.79531	1.79531	2.63098	1.78675
EIF4E	0.000120716	0.00338045	1.50915	1.50915	4.20008	3.60635
EIF4EBP2	0.000207096	0.00461471	1.68867	1.68867	8.18737	7.43147
EIF4EP2	1.69722e-05	0.00109473	1.73172	1.73172	4.12254	3.33034
EIF4H	2.43847e-05	0.00130015	1.70747	1.70747	8.16425	7.39239
ELF5	0.000494646	0.00762364	1.82532	1.82532	2.58572	1.71757
ELMO1	0.00887861	0.0435936	0.454905	-2.19826	0.281878	1.41824
ELP1	0.00190909	0.0171984	0.293776	-3.40395	-0.518454	1.24876
ELP2	0.0061883	0.0352927	0.438859	-2.27863	-0.501226	0.686943
EMC1	0.00124259	0.0131789	0.406357	-2.46089	1.42955	2.72873
EMC9	0.00965303	0.0457115	0.448472	-2.22979	-2.0843	-0.927392
EML1	0.00329925	0.023965	1.83664	1.83664	3.68138	2.80431
EML4	0.000205846	0.00460214	0.370532	-2.69882	0.63592	2.06825
EMP1	0.000102708	0.00306259	1.70247	1.70247	14.4467	13.679
ENTPD1	0.0104188	0.0481274	0.531638	-1.88098	0.364882	1.27636
EP400NL	0.00113524	0.0125377	0.408609	-2.44733	0.205822	1.49703
EPHX3	5.096e-05	0.00204857	1.82813	1.82813	6.20367	5.3333
EPM2AIP1	0.000184812	0.00435193	0.461363	-2.16749	0.395156	1.51118
EPN1	3.18829e-05	0.00151807	1.70895	1.70895	7.92771	7.1546
EPN3	6.75634e-06	0.00070012	1.88422	1.88422	6.7272	5.81323
EPOP	6.28456e-05	0.0023545	0.223989	-4.46451	-4.73865	-2.58014
EPSTI1	0.0102295	0.0475689	0.394591	-2.53427	-0.747171	0.594398
ERCC4	0.00305569	0.0228858	0.370432	-2.69955	-2.20147	-0.768746
ERCC6L	0.00149604	0.014926	0.266044	-3.75878	-4.149	-2.23874
ERI3	0.00118951	0.0128788	0.267006	-3.74524	-1.42843	0.47663
ESAM	6.55265e-07	0.000245067	2.13577	2.13577	6.93006	5.83531
ESD	4.13806e-06	0.000579399	0.126567	-7.90098	-3.11597	-0.133933
ESYT1	0.00766449	0.0400103	0.603574	-1.6568	2.56054	3.28894
ETV5	1.04215e-05	0.000856635	0.157714	-6.34061	-3.98152	-1.3169
EVA1C	0.00518557	0.0318261	0.362527	-2.75841	-1.66998	-0.206142
EXD2	0.00285595	0.0219915	0.351874	-2.84193	0.734636	2.24151
EXOSC10	0.00687005	0.0375478	0.654329	-1.52828	2.37773	2.98964
EXOSC2	0.0083878	0.0421214	0.309996	-3.22585	-0.789738	0.89994
EXOSC6	0.00416928	0.0276202	0.53604	-1.86553	1.1687	2.06829
EXOSC7	0.00233952	0.0194532	0.31615	-3.16305	-0.80361	0.857708
EXOSC9	0.00172599	0.0162214	0.323416	-3.092	-1.50448	0.124062
EXT2	0.00473367	0.0299654	0.47534	-2.10376	0.761042	1.83401
EYA3	0.000395653	0.00683047	1.68691	1.68691	6.66392	5.90954
F11R	2.89277e-05	0.00143506	1.56504	1.56504	8.05704	7.41084
F8A1	0.00309904	0.0230226	0.313615	-3.18862	-0.328135	1.3448
FAM102A	1.08266e-06	0.000288512	1.86133	1.86133	9.27172	8.37538
FAM107B	2.55405e-06	0.000463715	2.02984	2.02984	5.1731	4.15173
FAM109A	0.000174953	0.00423218	1.8264	1.8264	5.27653	4.40752
FAM120C	0.000453707	0.00729487	0.196108	-5.09923	-1.58036	0.769921
FAM122B	4.53427e-05	0.00189888	1.94354	1.94354	6.37086	5.41217
FAM122C	7.62221e-05	0.00263963	1.70306	1.70306	2.13391	1.36579
FAM129B	0.000271331	0.00541418	1.66679	1.66679	12.4825	11.7455
FAM131C	0.00211071	0.0182094	2.28696	2.28696	0.365149	-0.828282
FAM13A	0.00338236	0.0243925	0.612942	-1.63148	1.72623	2.43241
FAM160A1	5.39584e-05	0.00211256	1.64742	1.64742	7.05474	6.33453
FAM160A2	0.00918753	0.0445151	0.655108	-1.52647	2.14531	2.7555
FAM208A	0.00406232	0.0272172	0.577715	-1.73096	2.39372	3.18529
FAM208B	0.00268106	0.0210744	0.55858	-1.79025	2.22725	3.06741
FAM215B	0.00104777	0.0120417	0.547434	-1.8267	1.42714	2.29638
FAM222A	0.000101034	0.00303507	2.19439	2.19439	0.513187	-0.620632
FAM222B	0.000153763	0.00393315	1.65796	1.65796	4.64156	3.91215
FAM25A	0.000355953	0.00641336	1.65573	1.65573	10.6525	9.92506
FAM25BP	0.00830306	0.0418313	2.23015	2.23015	6.24739	5.09025
FAM3C2	0.00353099	0.0249525	0.254431	-3.93034	-2.48748	-0.512828
FAM45A	0.00320296	0.0235197	1.5127	1.5127	5.67376	5.07663
FAM45BP	0.00186761	0.0169822	1.59246	1.59246	5.5966	4.92535
FAM60A	0.00250551	0.020343	0.367983	-2.71752	-0.848736	0.593553
FAM83B	0.00785518	0.0407611	0.43566	-2.29537	1.77413	2.97286
FAM83G	0.00602307	0.0346012	0.65653	-1.52316	3.98467	4.59173
FAM89B	0.000158687	0.00395109	1.80332	1.80332	4.34216	3.49151
FAM98A	0.000968063	0.0114902	0.327228	-3.05597	-0.255666	1.35596
FANCI	0.0012421	0.0131789	0.244113	-4.09647	-1.1998	0.834582
FANCL	0.00590922	0.0342374	0.352191	-2.83937	-2.25376	-0.748194
FAR1	0.00755603	0.0397202	0.558814	-1.7895	2.7065	3.54606
FAR2	0.00741137	0.0392178	0.379783	-2.63308	-1.75792	-0.361166
FARSA	0.00250847	0.0203431	0.503302	-1.98688	0.930451	1.92096
FARSB	0.00339953	0.0244737	0.328228	-3.04667	-1.10488	0.502355
FASTKD2	0.000208616	0.004624	0.214962	-4.65198	-2.16507	0.0527729
FAT1	0.00652071	0.0364232	0.434451	-2.30176	1.99586	3.19859
FAT2	0.0011726	0.0127794	0.537097	-1.86186	6.27381	7.17056
FBLN1	0.00778895	0.0404937	0.27634	-3.61874	0.754435	2.60992
FBXO36	0.00175698	0.0164097	1.7044	1.7044	0.533994	-0.235267
FBXO44	0.00221122	0.0187661	0.382804	-2.61231	-1.49182	-0.106498
FBXW8	0.000674018	0.00912713	0.223247	-4.47935	-1.59859	0.564702
FCGR2C	0.00221395	0.0187661	0.350417	-2.85374	0.421921	1.93478
FCHSD2	0.00482055	0.0303285	0.440199	-2.2717	-0.185495	0.998277
FDPSP2	0.00689534	0.0376238	0.171832	-5.81962	-1.97397	0.566954
FEM1B	0.000465808	0.00742148	1.54466	1.54466	5.93132	5.30402
FEM1C	0.00255041	0.020525	1.85374	1.85374	6.48932	5.59888
FEN1	0.00114839	0.0126155	0.221735	-4.5099	-3.02852	-0.855422
FERMT1	0.00379669	0.0261139	0.518918	-1.92709	2.30661	3.25303
FGD5	0.0033767	0.024373	0.381228	-2.6231	-0.844162	0.547113
FGF11	0.00168894	0.0160741	1.51142	1.51142	6.73135	6.13544
FGF22	0.00691977	0.0376835	1.86184	1.86184	2.04117	1.14444
FGFR3	0.00324866	0.0237708	0.440812	-2.26854	4.39098	5.57275
FHDC1	0.00947898	0.0451852	0.502392	-1.99048	2.12156	3.11468
FIG4	0.00694933	0.0377687	0.430779	-2.32138	-0.36591	0.849071
FKBP11	0.0087774	0.0433008	0.50982	-1.96148	-0.1085	0.863439
FKBP5	0.000210973	0.00465411	0.498324	-2.00673	1.59056	2.5954
FKTN	0.000660701	0.00905765	0.221856	-4.50743	-2.26178	-0.0894741
FLNA	0.000713509	0.00940829	0.461148	-2.1685	4.73569	5.85239
FLNB	0.000157831	0.00394506	0.481743	-2.0758	4.37115	5.42481
FLOT2	0.0103075	0.0477566	0.532052	-1.87952	2.07117	2.98153
FLT1	0.000581652	0.00836384	0.260755	-3.83501	-1.54288	0.396354
FLVCR1	0.00056251	0.00821732	0.283082	-3.53255	-2.34543	-0.52472
FLYWCH1	0.000362339	0.00649301	0.381136	-2.62374	0.0535574	1.44518
FMNL2	0.00182037	0.0167649	0.347998	-2.87358	-0.834453	0.688398
FN1	0.00396865	0.0267851	0.273625	-3.65463	0.157949	2.02768
FOXM1	0.000212134	0.00466695	0.230557	-4.33731	-1.27975	0.837055
FOXO4	8.29101e-05	0.00276607	1.60286	1.60286	5.11839	4.43774
FP565260.1	0.000775126	0.00987005	0.319254	-3.1323	-0.271048	1.37617
FRAS1	0.00344531	0.0246265	0.331265	-3.01873	0.974009	2.56795
FSCN1	0.00118145	0.0128421	0.366987	-2.72489	0.441981	1.88818
FTH1	0.000116462	0.00330616	1.89441	1.89441	12.3007	11.3789
FTH1P20	0.000967149	0.0114876	2.49526	2.49526	0.673864	-0.645327
FTO	0.0106999	0.0489979	0.555264	-1.80095	0.95934	1.80809
FUOM	0.00932203	0.0448605	1.72056	1.72056	0.677243	-0.10564
FYN	0.00112658	0.0125016	0.246226	-4.06131	-1.2955	0.726447
FZD10-AS1	0.000808035	0.010091	1.81386	1.81386	3.12973	2.27066
FZD6	7.87389e-05	0.00270462	0.380888	-2.62544	0.238449	1.63101
G3BP1	0.00702217	0.038027	0.566158	-1.76629	2.88964	3.71036
G6PC3	0.0105182	0.0484683	0.43327	-2.30803	-1.20578	0.000883878
GABARAP	5.53794e-07	0.000217852	1.70127	1.70127	6.77481	6.0082
GABARAPL1	0.0010505	0.0120446	1.50275	1.50275	5.01369	4.42608
GABARAPL2	0.00028399	0.00557255	1.56658	1.56658	6.93521	6.28758
GABBR1	0.00135492	0.013939	0.383482	-2.60768	0.198754	1.58152
GADD45A	7.08121e-05	0.00251511	2.09723	2.09723	6.33029	5.2618
GALNT1	1.81487e-06	0.000375636	1.98289	1.98289	8.35571	7.3681
GALNT11	0.00956164	0.045435	0.646563	-1.54664	1.74878	2.37792
GAS2L3	5.3203e-05	0.00210292	0.196618	-5.08601	-3.37152	-1.02498
GAS6	0.00592213	0.0342516	0.340724	-2.93493	0.390561	1.94389
GAS6-AS1	0.0027573	0.0214887	0.340924	-2.93321	-0.447069	1.10541
GBA	0.000250902	0.00516239	1.91365	1.91365	5.03567	4.09934
GBP5	0.000363604	0.00650153	0.257309	-3.88638	-1.27265	0.685779
GCDH	0.00415217	0.0275954	0.518455	-1.92881	0.0842949	1.03201
GCHFR	0.00117417	0.0127881	1.94124	1.94124	4.27057	3.31359
GCNT3	0.00464832	0.0295724	1.92532	1.92532	4.00646	3.06136
GCOM1	0.000230968	0.0049303	1.50904	1.50904	7.38438	6.79075
GEMIN4	0.000772787	0.00987005	0.485221	-2.06092	0.724088	1.76737
GEMIN6	0.00817957	0.0416337	0.430861	-2.32094	-2.64616	-1.43146
GEN1	0.00525076	0.0320951	0.344592	-2.90198	-0.936437	0.6006
GFM1	0.00897352	0.0438122	0.411277	-2.43145	0.604559	1.88638
GFOD1	0.00794656	0.0409906	0.548131	-1.82438	1.80411	2.67151
GID4	2.98968e-05	0.00146141	1.84018	1.84018	5.02243	4.14258
GID8	2.32194e-05	0.00127452	1.63402	1.63402	6.96043	6.252
GIMAP4	0.0110318	0.0498952	0.334714	-2.98763	-1.06569	0.513312
GINS1	7.38472e-05	0.00259503	0.192322	-5.1996	-3.50753	-1.12913
GINS3	0.0071742	0.0384595	0.336867	-2.96853	-1.61441	-0.0446661
GIPC1	0.000207271	0.00461471	1.56257	1.56257	8.9501	8.30618
GLI3	0.00503024	0.0311257	0.240335	-4.16086	-1.91679	0.140092
GLMP	2.61488e-05	0.0013589	1.84343	1.84343	5.13915	4.25676
GLTPP1	7.59318e-05	0.0026356	1.73684	1.73684	4.4175	3.62104
GMPR	0.00389021	0.0265048	0.233405	-4.28439	-0.777398	1.32169
GMPS	0.0107496	0.0491029	0.465769	-2.14699	0.747823	1.85014
GNA15	0.000273796	0.00544964	1.74416	1.74416	8.41368	7.61115
GNAI1	0.00795557	0.0410243	0.430168	-2.32467	-0.396007	0.82102
GNAI2	7.97153e-06	0.000756487	1.65063	1.65063	7.00789	6.28487
GNB4	0.00662272	0.0366814	0.400774	-2.49517	-0.0167294	1.30241
GNE	0.000519603	0.00783095	1.94085	1.94085	4.95138	3.99469
GNG12	0.000593298	0.00847232	1.63812	1.63812	6.27507	5.56303
GNG2	2.09739e-05	0.00119818	0.155447	-6.43307	-3.30424	-0.618732
GNG4	1.90188e-06	0.000379433	2.34009	2.34009	4.9358	3.70924
GNL2	0.00525688	0.0321206	0.587584	-1.70188	1.76307	2.53021
GNPNAT1	0.00741773	0.0392178	0.393991	-2.53813	-1.32265	0.0211199
GNRHR	3.16544e-06	0.00050458	2.76796	2.76796	0.367339	-1.10149
GOLGA7	0.00029665	0.00573916	1.52301	1.52301	3.55377	2.94685
GOLIM4	0.000136179	0.00363401	0.188017	-5.31867	-2.36447	0.0465999
GOLM1	0.00124404	0.0131789	0.235249	-4.25082	-1.77895	0.308793
GP1BB	0.00102354	0.0118673	3.89605	3.89605	-1.82966	-3.79168
GPAT3	0.000763231	0.00980568	1.63514	1.63514	7.40855	6.69913
GPATCH1	0.00604254	0.0346528	0.442727	-2.25873	-0.357418	0.818093
GPR161	0.00534371	0.0325114	0.326392	-3.0638	-2.69601	-1.08069
GPR89A	0.000311003	0.00592664	0.229757	-4.35243	-1.86326	0.258562
GPR89B	0.00185028	0.0169238	0.307325	-3.25388	-1.65236	0.0497962
GPRC5A	0.000156003	0.00394404	1.82848	1.82848	10.245	9.37437
GPRIN3	0.01097	0.049793	0.41047	-2.43623	0.366679	1.65133
GPX1	0.000103793	0.00307875	1.61549	1.61549	4.40509	3.71312
GPX2	0.000291741	0.00568413	3.44298	3.44298	0.467491	-1.31616
GPX3	5.89254e-05	0.00223808	1.6906	1.6906	8.68107	7.92353
GRAMD4	0.000637455	0.00880604	0.54973	-1.81907	1.96558	2.82879
GRHL2	0.00589803	0.0342364	0.513549	-1.94723	3.21431	4.17574
GRK3	0.000430475	0.00713371	0.314813	-3.17648	-0.925421	0.74201
GRPEL2	0.000433663	0.00716827	1.84604	1.84604	9.8858	9.00136
GRPEL2P2	0.000397315	0.00683047	2.03321	2.03321	5.61592	4.59216
GRWD1	0.0024552	0.0200717	0.534293	-1.87163	0.968171	1.87247
GSDMA	1.27875e-05	0.000937216	2.5875	2.5875	2.53313	1.16157
GSKIP	0.000200814	0.00454032	1.58579	1.58579	3.77755	3.11234
GSS	0.00193566	0.0173433	0.419818	-2.38199	0.515839	1.768
GTF2A1	0.000170639	0.00415827	1.6071	1.6071	5.41088	4.72643
GTF2A2	0.00120228	0.0129319	1.5987	1.5987	2.83918	2.16228
GTF2B	6.68185e-06	0.00070012	1.8558	1.8558	3.41349	2.52145
GUSB	3.39243e-05	0.00156669	1.57754	1.57754	4.53543	3.87776
GUSBP1	0.0030338	0.0227838	0.3116	-3.20925	-1.24661	0.43562
H19	5.35959e-07	0.000217852	5.12121	5.12121	7.14409	4.78761
H1F0	2.89739e-05	0.00143506	1.65325	1.65325	10.1346	9.40933
H2AFJ	7.98948e-05	0.00272169	1.53952	1.53952	5.42423	4.80175
HACD3	0.000495959	0.00762964	0.158925	-6.29227	-2.69582	-0.0422425
HADH	0.000618171	0.00866279	0.399115	-2.50555	-0.496045	0.829079
HADHB	1.48306e-05	0.00101673	1.57899	1.57899	5.892	5.23301
HAL	0.0102915	0.0477226	2.24793	2.24793	2.04408	0.875481
HAS3	0.00248517	0.0202576	0.237139	-4.21694	-0.497536	1.57866
HAUS4	2.18903e-05	0.001226	1.74352	1.74352	3.29548	2.49347
HAUS6	0.00256414	0.0205954	0.333747	-2.99628	-0.921111	0.662062
HBD	0.0105221	0.0484683	0.334565	-2.98896	-0.621389	0.958252
HBP1	2.59729e-05	0.00135799	1.68067	1.68067	7.52781	6.77877
HDHD3	0.00722092	0.0386472	1.55993	1.55993	1.71773	1.07624
HEATR1	0.00263905	0.0209124	0.25439	-3.93097	-0.515809	1.45907
HEATR6	0.00317742	0.0234142	0.29748	-3.36157	-0.924706	0.824431
HEBP1	3.83224e-06	0.000550576	2.26592	2.26592	4.54025	3.36015
HECA	4.98525e-05	0.00202812	1.79939	1.79939	8.32222	7.47471
HEIH	0.000794226	0.00996371	1.72983	1.72983	5.08062	4.28999
HELLS	5.77828e-05	0.00220482	0.220039	-4.54465	-1.02772	1.15645
HERC2	8.49544e-05	0.00278583	0.483328	-2.06899	3.32238	4.3713
HERC2P3	0.000616553	0.00866215	0.30262	-3.30447	-0.889235	0.835185
HERC2P9	0.00197382	0.0174932	0.450827	-2.21815	1.6859	2.83526
HHIPL1	0.00975595	0.0460717	1.77034	1.77034	3.02259	2.19857
HINT3	1.86309e-05	0.00111985	1.63032	1.63032	3.40098	2.69583
HIST1H1PS1	0.000623002	0.0086954	1.86859	1.86859	2.52225	1.6203
HIST2H2BE	0.00132927	0.0137608	1.56416	1.56416	5.56203	4.91664
HIST3H2A	3.76588e-06	0.000545789	2.3752	2.3752	4.16583	2.91778
HLA-DMA	0.00361087	0.025308	0.449307	-2.22565	-0.770267	0.38396
HLF	0.00450527	0.0291221	0.265239	-3.77019	0.153372	2.06801
HLTF	0.00798268	0.0411122	0.310291	-3.22278	-1.67008	0.0182206
HMCN1	0.000282745	0.005564	0.150279	-6.65428	-3.39778	-0.663496
HMGA1	5.33132e-06	0.000640353	2.21442	2.21442	10.3771	9.23018
HMGA1P8	2.18693e-05	0.001226	1.97885	1.97885	5.50014	4.51547
HMGB1P51	0.00254552	0.0205011	2.62191	2.62191	-1.40914	-2.79976
HMGN4	0.000186976	0.0043881	0.230066	-4.34657	-1.59468	0.525202
HMGXB3	0.00765478	0.0399723	0.559007	-1.78889	2.47425	3.31331
HMOX1	0.000134831	0.0036171	2.12826	2.12826	8.52563	7.43596
HMOX2	1.47611e-07	0.000162589	1.94348	1.94348	7.38215	6.42351
HNRNPAB	0.0103692	0.047998	0.530905	-1.88358	2.47512	3.38859
HNRNPH2	1.47652e-06	0.000334178	1.62043	1.62043	5.90126	5.20488
HOMER1	0.00942893	0.0450474	0.446702	-2.23863	-0.917597	0.245019
HOMEZ	8.30389e-05	0.00276607	1.57546	1.57546	4.38083	3.72505
HOTAIRM1	0.00872547	0.0431723	2.20454	2.20454	1.7208	0.580317
HOXA1	0.000635396	0.00880453	3.47726	3.47726	0.329088	-1.46886
HPGD	0.00118595	0.0128665	1.90467	1.90467	6.41055	5.48101
HRAS	0.00149814	0.0149333	0.645541	-1.54909	2.50592	3.13734
HS3ST3A1	0.00643311	0.0361277	0.36345	-2.75141	0.629102	2.08927
HS3ST6	6.24205e-07	0.00023984	2.46672	2.46672	5.68091	4.37831
HSF2	0.000599964	0.0085246	0.294673	-3.39359	-2.78435	-1.02154
HSP90AA1	0.0080611	0.0413106	1.87306	1.87306	8.15095	7.24555
HSPB8	3.11298e-06	0.000504241	1.99713	1.99713	10.0286	9.03071
HTR3A	0.00170425	0.016164	2.58985	2.58985	0.732585	-0.640283
HYAL2	0.00958861	0.0455341	0.325755	-3.06979	-0.79682	0.821322
IARS	0.0069138	0.0376747	0.474335	-2.10822	1.96906	3.04508
ICAM5	0.00403887	0.0271261	0.281578	-3.55141	-2.98878	-1.16039
ICE1	1.88454e-05	0.00111985	0.507309	-1.97119	1.6818	2.66087
ICE2	0.00110526	0.0123976	0.405036	-2.46892	0.113024	1.4169
ICMT	1.27271e-05	0.000937216	1.69524	1.69524	5.14236	4.38087
IDI1	0.000749841	0.00971712	1.71837	1.71837	6.34257	5.56153
IDS	1.25427e-06	0.000318816	1.63149	1.63149	6.62769	5.92149
IER3	1.90459e-05	0.00111985	2.24018	2.24018	7.99657	6.83295
IER5	0.00112937	0.0125147	1.56493	1.56493	6.42756	5.78146
IFFO1	0.00468773	0.0297544	0.351709	-2.84326	-0.579297	0.928249
IFITM3	0.00653086	0.0364518	0.39926	-2.50464	1.28271	2.60732
IFRD2	0.00487561	0.0305577	0.284247	-3.51807	-0.896304	0.91848
IFT122	0.00112743	0.0125016	0.414878	-2.41035	-0.491206	0.778034
IFT27	0.00345203	0.0246369	0.406535	-2.45981	-0.754572	0.543976
IFT46	0.00921746	0.0445816	0.403971	-2.47542	-1.44984	-0.142163
IFT57	0.00817372	0.0416337	0.300085	-3.33239	-2.36694	-0.630376
IGF2	0.00631956	0.0357452	0.295347	-3.38585	-3.14555	-1.38604
IGFBP4	0.00120132	0.0129304	0.264199	-3.78503	-1.61101	0.309299
IGSF9	0.006898	0.0376259	0.340337	-2.93827	-0.0697134	1.48525
IL11RA	0.00662164	0.0366814	0.329286	-3.03688	-1.22012	0.382471
IL1RN	1.29901e-05	0.000937216	1.79955	1.79955	13.0925	12.2449
IL36RN	0.00394028	0.0266263	1.62461	1.62461	7.2818	6.58171
IMMT	0.00361698	0.0253219	0.464006	-2.15515	1.33456	2.44234
INO80C	5.55075e-05	0.00215787	1.6945	1.6945	4.07241	3.31156
INPP5F	0.00336166	0.0242906	0.443443	-2.25508	-0.0984634	1.07472
INTS10	0.00433744	0.0283927	0.391347	-2.55528	0.358815	1.7123
INTS6L	0.0045552	0.0293072	0.440821	-2.26849	-0.186526	0.995208
INTS7	0.00201616	0.0177186	0.268259	-3.72775	-1.38474	0.513565
INTS9	0.00105452	0.0120766	0.301286	-3.3191	-0.573287	1.15751
IPO4	0.00608812	0.0348296	0.445477	-2.24479	0.330854	1.49743
IPO9	0.000780106	0.00987656	0.480091	-2.08294	1.23919	2.29781
IPP	0.000733334	0.00956285	1.54702	1.54702	2.43355	1.80406
IQCB1	0.00417853	0.0276704	0.376007	-2.65953	-1.17791	0.233263
IQCC	0.00239808	0.0197611	0.321083	-3.11445	-2.0979	-0.458922
IQGAP3	0.00193974	0.017361	0.312091	-3.2042	-1.44566	0.234302
ITGA3	0.00071422	0.00941016	0.205373	-4.86918	0.0655803	2.34926
ITGA4	0.000165977	0.00407469	0.204294	-4.89491	-1.38595	0.905332
ITGA6	0.00756024	0.0397297	0.304281	-3.28643	2.38542	4.10194
ITGA9	0.00111792	0.0124463	0.271363	-3.6851	-0.695759	1.18594
ITGB2-AS1	0.00829195	0.0418313	0.367324	-2.72239	-2.09753	-0.652657
ITGB3	0.00578491	0.033833	0.205396	-4.86864	-1.67602	0.607503
ITIH4	0.00940022	0.0449898	0.357539	-2.79689	-2.5954	-1.11158
ITPKB	0.00290457	0.0221865	0.56587	-1.76719	2.32042	3.14188
ITPR2	0.00294464	0.0223645	0.494406	-2.02263	4.34269	5.35893
IVD	0.00107861	0.0122395	0.243081	-4.11385	-0.644659	1.39583
IVL	0.00328167	0.0238936	2.12503	2.12503	7.5725	6.48502
JAM3	0.00516208	0.0317527	0.265504	-3.76643	-3.07991	-1.16672
JCAD	0.000445988	0.00728725	0.236745	-4.22396	-4.36186	-2.28327
JPT1	1.90069e-05	0.00111985	1.59278	1.59278	5.47526	4.80371
JRKL	0.00187317	0.0170047	0.362575	-2.75805	-1.86261	-0.398957
KANK1	0.00750143	0.0395339	0.622725	-1.60585	5.145	5.82833
KANTR	0.00825261	0.0417488	0.413793	-2.41667	0.0606149	1.33363
KAT2A	0.0058268	0.0339578	0.347117	-2.88087	-0.140748	1.38576
KAT2B	4.47139e-05	0.00189426	1.64832	1.64832	8.17904	7.45804
KATNAL1	0.00758989	0.0398144	0.349257	-2.86322	-0.649636	0.868003
KATNBL1P6	0.00283245	0.0218574	1.74965	1.74965	3.44717	2.64011
KCMF1	8.46229e-05	0.00278514	1.56944	1.56944	5.24183	4.59158
KCNC4	0.00973181	0.0459923	0.315683	-3.16773	-0.689584	0.973867
KCNJ14	0.00145832	0.0147052	0.317791	-3.14672	-3.54521	-1.89136
KCNK1	0.000242248	0.00505996	1.70372	1.70372	3.62456	2.85587
KCNMA1	0.0081527	0.0415737	0.296658	-3.37088	-2.46964	-0.716517
KCP	0.00574037	0.0337158	0.401693	-2.48946	-1.05107	0.264764
KCTD12	0.000192867	0.00448033	0.282899	-3.53483	-0.592263	1.22938
KCTD15	0.00899202	0.0438601	0.257667	-3.88097	-0.86407	1.09235
KCTD5	0.000261954	0.00529096	1.56088	1.56088	5.64211	4.99974
KCTD9P1	0.00716649	0.0384556	1.60689	1.60689	0.837869	0.1536
KDM1A	0.000790523	0.009941	0.464951	-2.15077	0.875516	1.98037
KDR	6.78e-06	0.00070012	0.130359	-7.67113	-3.24164	-0.3022
KIAA1191	0.000807061	0.0100864	1.54129	1.54129	5.82632	5.20217
KIAA1586	0.00915526	0.0444239	0.345944	-2.89064	-3.04261	-1.51123
KIF15	0.0046721	0.0296761	0.271072	-3.68906	-2.31573	-0.432475
KIF1C	1.12762e-05	0.000884066	1.62015	1.62015	8.36116	7.66503
KIF26B	0.00612828	0.0349988	0.312069	-3.20442	-1.96843	-0.288368
KIF2A	0.00130668	0.0136036	1.56595	1.56595	3.05944	2.4124
KIF4A	0.00212102	0.0182586	0.247392	-4.04217	-3.21777	-1.20264
KIF7	0.00150629	0.0149741	0.28354	-3.52684	-3.62827	-1.80989
KIRREL1	3.62707e-05	0.00164633	0.100143	-9.98577	-4.20499	-0.885114
KLF3-AS1	0.00211278	0.0182094	1.76666	1.76666	2.24036	1.41934
KLF9	0.00828449	0.0418198	0.504731	-1.98125	0.0762451	1.06266
KLHDC10	7.71933e-05	0.00266261	1.6191	1.6191	5.30339	4.6082
KLHDC3	0.000201313	0.00454384	1.56774	1.56774	4.84801	4.19932
KLHDC8A	3.79429e-05	0.00168743	2.29718	2.29718	4.49827	3.29841
KLHL24	0.000315275	0.00597267	1.62478	1.62478	5.79112	5.09088
KLK10	5.54789e-08	0.000101847	2.4086	2.4086	9.17271	7.90451
KLK13	9.8663e-06	0.000838662	2.10538	2.10538	8.2183	7.14422
KLK6	0.000162117	0.00400973	2.61251	2.61251	4.59525	3.20981
KLK8	0.000675455	0.00912713	1.91965	1.91965	3.39599	2.45515
KNL1	0.00119259	0.0129014	0.244466	-4.09055	-1.5732	0.459099
KNOP1	0.00462492	0.0294711	0.349989	-2.85723	0.126263	1.64088
KNTC1	0.00891951	0.0436378	0.560456	-1.78426	1.05694	1.89227
KPRP	0.00130944	0.0136178	2.48865	2.48865	10.3502	9.03488
KRI1	0.00616175	0.0351656	0.343485	-2.91133	0.195117	1.7368
KRT1	0.00388375	0.0264826	2.65059	2.65059	3.70259	2.29628
KRT10	0.00211206	0.0182094	2.38589	2.38589	1.96843	0.713906
KRT16	0.000853063	0.0104712	1.96693	1.96693	9.73491	8.75897
KRT17	3.37822e-05	0.00156669	2.46185	2.46185	8.99977	7.70003
KRT23	0.000935906	0.011254	2.3057	2.3057	5.16825	3.96305
KRT31	0.000684829	0.009229	2.23585	2.23585	3.12784	1.96701
KRT33B	2.77381e-06	0.000484608	4.66979	4.66979	1.75307	-0.470282
KRT40	0.000213562	0.00468589	1.83184	1.83184	2.44118	1.56788
KRT78	1.04047e-05	0.000856635	1.92249	1.92249	13.6324	12.6894
KRT80	7.57543e-08	0.000120706	2.19672	2.19672	10.1097	8.9744
KRTAP7-1	0.00640516	0.036032	3.70955	3.70955	-3.55576	-5.447
KTI12	0.00573423	0.0336979	0.319709	-3.12784	-2.5162	-0.871028
L2HGDH	0.00147542	0.0148368	0.412382	-2.42493	-0.90743	0.370515
L3MBTL2	0.00563083	0.0335018	0.573553	-1.74352	1.41863	2.22063
LAD1	1.36756e-05	0.000971872	1.82773	1.82773	8.11398	7.24392
LAMA2	0.00959714	0.0455397	0.385019	-2.59727	-1.47029	-0.0932908
LAMA3	0.00997585	0.0467445	0.450232	-2.22108	1.63502	2.78627
LAMA4	0.00274936	0.0214673	0.214578	-4.66031	-1.66894	0.551491
LAMB1	0.00259303	0.0207213	0.250767	-3.98776	-0.161282	1.8343
LAMB2	0.00683494	0.0374178	0.289778	-3.45091	0.875466	2.66244
LAMC1	0.00547411	0.0330568	0.494547	-2.02205	2.4227	3.43852
LAMP1	9.31465e-07	0.000283321	1.57999	1.57999	7.17029	6.51038
LAPTM4A	0.000103062	0.00306259	1.53583	1.53583	5.37879	4.75978
LARS2	0.00147785	0.0148432	0.346743	-2.88398	-0.450989	1.07707
LAS1L	0.00829453	0.0418313	0.41758	-2.39475	0.11215	1.37203
LATS2	0.000546893	0.00808354	1.59344	1.59344	6.99796	6.32582
LCE3A	0.00158328	0.0154421	3.97668	3.97668	-0.0125379	-2.0041
LCE3D	0.00021981	0.00475672	4.92771	4.92771	5.70607	3.40515
LCE3E	4.88866e-08	0.000100963	4.75962	4.75962	3.80018	1.54934
LCE5A	0.00120002	0.0129252	2.65541	2.65541	-0.140459	-1.5494
LCN2	0.00741728	0.0392178	1.56471	1.56471	8.25264	7.60675
LDLRAD3	0.00457789	0.0293745	0.321024	-3.11504	-0.748408	0.890841
LDLRAD4	0.00497948	0.0308709	0.440027	-2.27259	-0.945434	0.238903
LDLRAP1	0.00346586	0.024693	1.58992	1.58992	3.70373	3.03477
LEPROT	0.000123711	0.00343068	1.58368	1.58368	5.40968	4.7464
LGALS1	0.00239155	0.0197172	0.264192	-3.78512	-1.5153	0.405035
LGALS3BP	0.00868856	0.0430571	0.536948	-1.86238	2.69224	3.58938
LGI3	5.94569e-06	0.000673249	2.33444	2.33444	6.38093	5.15786
LIG3	0.00510473	0.0314989	0.655931	-1.52455	2.2135	2.82188
LINC00094	0.00213572	0.018321	0.368792	-2.71156	-2.09907	-0.659949
LINC00623	0.006284	0.0355806	0.346012	-2.89008	-2.6046	-1.0735
LINC00667	0.000963451	0.0114684	0.27696	-3.61063	-0.883894	0.968356
LINC00675	0.00197117	0.0174907	1.74639	1.74639	5.47686	4.67248
LINC00887	2.29421e-05	0.0012635	2.09967	2.09967	2.43167	1.3615
LINC00987	0.00259361	0.0207213	0.285395	-3.50391	-2.91778	-1.10882
LINC01138	0.0036426	0.0254556	0.401328	-2.49173	-0.745185	0.571963
LINC01214	0.00591614	0.0342374	1.99778	1.99778	1.24564	0.247246
LINC01269	0.0024853	0.0202576	1.54334	1.54334	2.66873	2.04267
LINC01705	8.6137e-05	0.00278583	2.3956	2.3956	2.90713	1.64674
LINC01943	0.00792697	0.0409449	1.82756	1.82756	0.337418	-0.532497
LINC02028	0.000550032	0.00811658	3.14792	3.14792	3.03366	1.37926
LINC02178	0.00542287	0.0328193	1.76262	1.76262	1.0702	0.252481
LINC02486	0.00547637	0.0330583	1.57585	1.57585	1.27884	0.622711
LINC02560	0.00107998	0.0122467	1.99522	1.99522	2.95269	1.95614
LIPA	0.00803619	0.0412437	0.279683	-3.57548	-1.64726	0.190876
LIPE	0.000158132	0.00394661	1.59619	1.59619	3.69294	3.01831
LITAF	0.0017459	0.0163157	1.67067	1.67067	6.05627	5.31584
LMBRD1	1.62018e-05	0.00107938	1.95568	1.95568	4.70376	3.73608
LMF1	0.00140944	0.0142957	0.393576	-2.54081	-0.455121	0.890166
LMNB1	0.000838818	0.0103622	0.367562	-2.72063	-0.138625	1.30532
LMNB2	0.0106184	0.0487325	0.585417	-1.70818	1.84885	2.62131
LMO2	0.00361346	0.025308	1.57032	1.57032	5.01222	4.36116
LMTK2	1.25521e-05	0.000934167	1.65419	1.65419	7.88751	7.16139
LONP1	0.00278139	0.0215646	0.60763	-1.64574	1.61269	2.33143
LOR	0.00075277	0.00974531	4.24909	4.24909	-2.26257	-4.34973
LOXL1	0.000439548	0.00721172	0.223221	-4.47986	-2.8801	-0.716644
LOXL3	0.000156696	0.00394404	0.108671	-9.20212	-4.78032	-1.57835
LPAR6	8.41295e-05	0.0027848	0.284375	-3.51649	-0.854295	0.95984
LPGAT1	0.00161063	0.0156544	0.515464	-1.94	1.3747	2.33076
LRCH1	0.00819475	0.041672	0.375604	-2.66238	-0.762898	0.649818
LRFN4	0.000555515	0.00818022	0.238905	-4.18577	-2.54928	-0.483786
LRIG1	0.00164073	0.0158157	0.245129	-4.07949	-0.966336	1.06205
LRIG2	0.00436607	0.0285011	0.626357	-1.59653	1.74742	2.42236
LRIG3	0.0101721	0.047342	0.256655	-3.89628	0.437846	2.39994
LRP1	0.000975907	0.0115336	0.436372	-2.29162	5.41029	6.60666
LRP12	0.00323032	0.0236675	0.275827	-3.62546	-3.16794	-1.30978
LRP2BP	0.0106056	0.0486871	0.591152	-1.69161	-0.0237078	0.734691
LRP8	0.00475734	0.0300922	0.321767	-3.10784	-1.54474	0.091177
LRPPRC	0.00723767	0.0386868	0.412603	-2.42364	1.22843	2.5056
LRRC20	0.000768064	0.0098448	1.85742	1.85742	8.10088	7.20759
LRRC27	0.00286344	0.0220046	0.358244	-2.79139	-1.64929	-0.168305
LRRC56	0.00721697	0.0386386	0.432501	-2.31213	-0.725475	0.48375
LRRC58	0.00455285	0.0293035	0.501734	-1.99309	1.04419	2.0392
LRRC75A	0.0102559	0.0476364	0.338845	-2.9512	-2.39531	-0.834003
LRRC8C	0.00140267	0.0142528	0.276717	-3.6138	-1.71724	0.13628
LRRC8D	0.00344544	0.0246265	0.293609	-3.40589	-1.8986	-0.130569
LSG1	0.00699036	0.0379169	0.551186	-1.81427	1.48884	2.34823
LSM10	0.00684829	0.0374745	0.4251	-2.35239	-2.11789	-0.883761
LSM8	0.00877967	0.0433008	0.65503	-1.52665	1.00308	1.61345
LSS	0.000332801	0.00614761	0.584567	-1.71067	3.34131	4.11587
LTB4R	0.00337883	0.0243777	0.412198	-2.42602	1.76006	3.03865
LTV1	0.00313647	0.0232068	0.289499	-3.45425	-1.28739	0.500984
LYNX1	0.00155393	0.015307	1.54077	1.54077	3.85971	3.23606
LYPD2	1.38977e-06	0.000323607	2.17133	2.17133	7.67021	6.55163
LYPLA1	0.00040926	0.00694944	1.69028	1.69028	6.03168	5.27442
LYPLA1P3	9.81714e-05	0.0029926	1.92607	1.92607	4.3277	3.38203
LYPLA2	9.27872e-07	0.000283321	1.84706	1.84706	5.42886	4.54363
LYPLA2P1	0.000172171	0.00417709	1.739	1.739	1.953	1.15474
LYPLA2P2	0.000615523	0.00866175	1.76655	1.76655	1.73081	0.909877
LYRM4	0.00824877	0.0417488	0.416965	-2.39828	-1.7348	-0.472799
M6PR	0.00495254	0.0307732	0.541135	-1.84797	2.36766	3.2536
MAFB	0.00890622	0.0436378	0.483622	-2.06773	1.6804	2.72844
MAL	2.7102e-07	0.000194687	2.03853	2.03853	13.0831	12.0556
MALL	0.00206986	0.01802	1.69762	1.69762	10.3784	9.61493
MAN2A2	0.00206413	0.0180171	0.528811	-1.89103	1.89612	2.81529
MANF	0.0102512	0.0476295	0.609315	-1.64119	1.14565	1.86039
MAOB	0.00632621	0.0357706	0.353134	-2.83179	-0.395579	1.10613
MAP1B	0.000959133	0.0114417	0.151206	-6.6135	-3.5533	-0.827887
MAP1LC3A	5.10417e-07	0.000217852	2.04029	2.04029	6.54835	5.51958
MAP1LC3B	1.06712e-05	0.000863811	1.7621	1.7621	6.57906	5.76176
MAP2K1	1.26891e-08	7.5183e-05	2.08778	2.08778	6.933	5.87103
MAP3K7CL	0.00358564	0.0251879	0.39318	-2.54336	-1.27021	0.0765241
MAP3K9	0.00085018	0.0104625	1.61053	1.61053	9.82211	9.13457
MAPK3	1.0826e-06	0.000288512	2.12198	2.12198	8.40541	7.32
MAPKAPK5	0.00032038	0.00601514	0.580069	-1.72393	1.6713	2.45701
MAPRE2	0.00101957	0.0118463	1.69263	1.69263	3.04963	2.29036
MAPRE3	0.00891552	0.0436378	0.374125	-2.67291	-1.22982	0.18859
MARCH1	0.00507769	0.0313621	0.333048	-3.00257	-0.717601	0.868596
MARCH5	9.03185e-07	0.000283321	1.7948	1.7948	6.15635	5.31253
MARK4	0.000173959	0.00421429	1.74233	1.74233	6.00882	5.2078
MARS2	0.000779664	0.00987656	0.239789	-4.17034	-1.98114	0.0790197
MAST2	0.00177028	0.0164751	0.491691	-2.0338	0.576751	1.60093
MB21D1	0.00796632	0.0410541	0.427554	-2.33889	-2.53505	-1.30923
MBD4	0.0107062	0.0489996	0.391634	-2.55341	-0.617947	0.734476
MBOAT1	0.00570714	0.0336569	0.416856	-2.39891	-0.332741	0.929639
MBP	0.000100537	0.00302565	1.57129	1.57129	6.85895	6.207
MCCC2	0.00103314	0.0119451	0.572517	-1.74667	1.52126	2.32587
MCF2L	0.000299094	0.0057662	0.273623	-3.65466	-1.18526	0.684477
MCM10	0.000141035	0.00373427	0.277691	-3.60113	-3.13113	-1.28268
MCM3	0.00820209	0.041672	0.302497	-3.30581	0.319856	2.04486
MCM3AP	0.000600055	0.0085246	0.517803	-1.93124	2.76358	3.71311
MCM3AP-AS1	0.00221329	0.0187661	0.327874	-3.04995	-1.68919	-0.0804047
MCM5	0.010508	0.0484545	0.58955	-1.69621	1.24014	2.00246
MCM6	0.000317088	0.00598087	0.177895	-5.6213	-2.27277	0.218139
MCM8	0.00167452	0.0160106	0.358403	-2.79015	-1.23626	0.244081
MCM9	0.00249763	0.0203098	0.479119	-2.08716	0.657705	1.71925
MCRIP2	0.00569058	0.0336145	0.378307	-2.64336	-1.92426	-0.521888
MCU	1.12783e-05	0.000884066	1.87101	1.87101	6.51928	5.61547
MDN1	0.00270533	0.0212239	0.453498	-2.20508	2.81667	3.95751
ME1	0.00217706	0.0185696	1.62809	1.62809	5.45778	4.7546
MED17	0.000901355	0.0109341	0.565761	-1.76753	0.841023	1.66276
MED18	5.39439e-05	0.00211256	1.89962	1.89962	4.98023	4.05452
MED27	0.00412011	0.0274572	0.351695	-2.84337	-1.49327	0.0143287
MED29	0.000710837	0.00939556	1.59376	1.59376	2.90605	2.23362
MEF2D	0.000186149	0.00437489	1.58342	1.58342	6.44541	5.78237
MEGF9	1.9865e-05	0.00115306	1.93865	1.93865	7.58109	6.62604
MEN1	0.00264314	0.020921	0.592009	-1.68916	0.922292	1.6786
METRNL	0.000400718	0.00685368	1.6976	1.6976	9.03981	8.27632
METTL17	0.00295278	0.0223788	0.471945	-2.11889	0.821206	1.90451
METTL2B	0.00273841	0.0214021	0.586964	-1.70368	0.979266	1.74792
METTL9	0.000193618	0.00448033	1.52228	1.52228	5.53448	4.92824
MEX3A	0.00031027	0.00591949	0.223028	-4.48374	-3.98526	-1.82056
MFSD4B	0.00252276	0.0204019	0.517635	-1.93186	0.130287	1.08028
MFSD5	1.38624e-06	0.000323607	1.83034	1.83034	4.61958	3.74747
MGA	0.00629076	0.0356067	0.625314	-1.5992	2.96581	3.64316
MGAT1	0.000252118	0.00517453	1.78744	1.78744	8.31284	7.47494
MIA3	0.00419318	0.0277492	0.581725	-1.71903	1.97707	2.75867
MICAL2	0.00465733	0.0296183	0.529826	-1.88741	2.50886	3.42526
MIEN1	5.74571e-05	0.00219747	1.50233	1.50233	3.78134	3.19414
MKL2	0.00609925	0.0348692	0.607748	-1.64542	2.36886	3.08732
MLC1	0.00503189	0.0311257	2.39149	2.39149	0.492665	-0.765245
MLEC	0.00812286	0.0414584	0.428117	-2.33581	2.10134	3.32526
MLLT6	0.00212181	0.0182586	0.655606	-1.52531	3.87383	4.48293
MMADHC	0.000276908	0.00547914	1.62464	1.62464	4.06921	3.36909
MMP24-AS1	4.31357e-06	0.0005804	2.15925	2.15925	6.10764	4.99711
MMRN2	0.00078842	0.00993613	1.71294	1.71294	4.64114	3.86467
MMS22L	0.00328502	0.0238936	0.409881	-2.43973	-0.473173	0.813549
MNDA	0.0045781	0.0293745	0.327899	-3.04972	0.450683	2.05936
MOB1B	0.00749524	0.0395138	0.443255	-2.25604	-0.138892	1.0349
MORN1	0.00823674	0.0417488	0.489677	-2.04216	-0.161266	0.868833
MOSPD1	0.000238442	0.00503134	1.74853	1.74853	4.6671	3.86096
MPDU1	2.46742e-05	0.00130681	1.77937	1.77937	4.54564	3.71428
MPHOSPH10	0.00216166	0.0184764	0.307092	-3.25635	0.262931	1.96619
MPP3	0.00450312	0.0291221	0.36057	-2.77338	-3.43322	-1.96158
MPZL3	7.27733e-06	0.000729073	1.73173	1.73173	8.0965	7.30429
MRPL13	0.00603697	0.0346449	0.377909	-2.64614	-1.73842	-0.334531
MRPL16	0.000675613	0.00912713	0.325884	-3.06857	-1.76555	-0.147987
MRPL2	0.000294117	0.00572368	0.393785	-2.53946	-0.666722	0.677799
MRPL20	0.00427585	0.0280562	0.642452	-1.55654	1.41262	2.05097
MRPL24	0.00791196	0.0409143	0.30555	-3.27279	-1.17835	0.532171
MRPL3	0.00346554	0.024693	0.293714	-3.40468	-0.435814	1.3317
MRPL4	0.000420461	0.00705743	0.257358	-3.88564	-1.72196	0.236196
MRPL46	1.02729e-05	0.000852912	0.190612	-5.24626	-3.23445	-0.843159
MRPS10	3.73843e-07	0.000209228	2.12323	2.12323	5.99317	4.90691
MRPS11	0.00887731	0.0435936	0.510237	-1.95987	0.606401	1.57716
MRPS12	0.00882917	0.0434606	0.368358	-2.71475	-1.35446	0.0863621
MRPS25	0.00979473	0.0461707	0.381167	-2.62352	0.239812	1.63132
MRPS9	0.000487982	0.00756327	0.250484	-3.99228	-1.71224	0.284976
MS4A7	0.00912443	0.0443394	0.387888	-2.57807	-0.970799	0.39549
MSH2	0.00100607	0.0117889	0.300391	-3.329	-1.2742	0.460885
MSH3	0.00983303	0.0462589	0.525635	-1.90246	0.702008	1.62987
MSMO1	0.00201856	0.0177303	1.59271	1.59271	5.68506	5.01357
MSN	0.00106931	0.012189	0.437225	-2.28715	2.67057	3.86412
MTCL1	0.000363994	0.00650153	0.299439	-3.33958	0.391661	2.13133
MTHFD1L	0.000317831	0.00598087	0.380056	-2.63119	-1.48607	-0.09036
MTHFS	0.00558458	0.0333701	0.289652	-3.45242	-3.65339	-1.86578
MTM1	0.000124879	0.00344301	1.69036	1.69036	3.22145	2.46412
MTMR1	0.000178714	0.00426095	1.54153	1.54153	6.23041	5.60605
MTMR10	0.00257762	0.0206635	0.435547	-2.29596	1.79361	2.99271
MTMR4	0.000101478	0.00304288	0.633156	-1.57939	2.80065	3.46002
MTND4P14	0.00467252	0.0296761	0.34387	-2.90808	-3.60787	-2.0678
MTO1	0.0014095	0.0142957	0.430444	-2.32318	-0.323633	0.892469
MTPAP	0.00703948	0.0380726	0.413646	-2.41753	-0.65099	0.622541
MTR	0.00199541	0.0176112	0.317785	-3.14678	0.609228	2.26311
MTX3	0.00934147	0.0448906	0.383574	-2.60706	-1.28645	0.0959713
MUC1	0.0022551	0.0190193	2.13619	2.13619	9.95556	8.86052
MUC20	1.07179e-05	0.000863811	1.91038	1.91038	8.48484	7.55097
MUC4	0.00849899	0.0424359	3.03815	3.03815	10.5332	8.92998
MUM1	0.00276915	0.0215584	0.586889	-1.7039	1.58639	2.35523
MXD1	0.000214792	0.00470039	1.82612	1.82612	12.3697	11.5009
MYBL1	0.000506434	0.00773318	0.239328	-4.17836	-2.43201	-0.369068
MYBL2	0.00441683	0.0287302	0.28091	-3.55986	-1.95957	-0.127753
MYC	0.00915469	0.0444239	0.32667	-3.06119	1.09203	2.70612
MYCBP2	0.000427785	0.00712487	0.506858	-1.97294	4.50972	5.49007
MYH9	0.00402331	0.0270696	0.639022	-1.56489	6.06704	6.7131
MYL12A	3.28671e-07	0.000209228	1.76395	1.76395	8.22958	7.41076
MYL12AP1	0.00727967	0.0388359	1.73426	1.73426	0.809598	0.0152748
MYO5A	0.00109641	0.0123538	0.372573	-2.68404	0.597542	2.02195
MYO5C	0.00243678	0.0200053	0.503842	-1.98475	-0.262182	0.726774
MYOF	0.00277288	0.0215584	0.46639	-2.14413	3.0149	4.11529
MYZAP	1.02073e-05	0.000851743	1.84869	1.84869	9.24947	8.36296
NAA15	0.00625271	0.0355243	0.414606	-2.41193	0.597191	1.86738
NAALADL2	0.000944075	0.0113358	0.29373	-3.40449	-3.96834	-2.2009
NAB1	0.00518358	0.0318257	0.584746	-1.71014	1.59864	2.37275
NACC1	8.09996e-05	0.00274237	1.56182	1.56182	5.29879	4.65556
NAV1	0.00666954	0.0368542	0.360484	-2.77405	0.281993	1.75399
NBN	0.000623566	0.0086954	0.435106	-2.29829	0.470079	1.67064
NBPF1	0.00133996	0.0138368	0.463853	-2.15585	1.0308	2.13906
NCAPD2	0.000180144	0.00427021	0.519849	-1.92364	1.72969	2.67352
NCAPD3	0.000821047	0.0102226	0.492652	-2.02983	0.684686	1.70605
NCAPG2	0.00108438	0.0122713	0.344495	-2.9028	-0.782028	0.755417
NCAPH	0.000171755	0.00417314	0.20687	-4.83396	-3.17992	-0.906716
NCCRP1	2.89367e-05	0.00143506	1.90504	1.90504	11.2876	10.3577
NCDN	0.00353521	0.0249717	0.327487	-3.05356	-0.841951	0.76854
NCEH1	1.90197e-05	0.00111985	2.51355	2.51355	4.40694	3.07721
NCK2	0.000115926	0.00330229	1.63507	1.63507	7.81747	7.10812
NCKAP1	0.000858333	0.0105125	1.51129	1.51129	6.78121	6.18543
NCKAP5L	0.00460778	0.0294697	0.485528	-2.05961	0.190469	1.23284
NCL	0.00253701	0.020467	0.45086	-2.21798	3.75567	4.90492
NCOA4	9.14283e-05	0.00285513	1.51398	1.51398	6.82843	6.23008
NCOA5	0.00899425	0.0438601	0.520691	-1.92052	0.491159	1.43266
NCOA7	0.000405084	0.0068998	0.297318	-3.3634	-0.429167	1.32075
NCS1	0.00156094	0.0153329	0.310669	-3.21886	-0.328628	1.35792
NDEL1	4.99526e-06	0.000630013	1.65169	1.65169	8.07198	7.34803
NDFIP1	5.76129e-06	0.000670338	1.6576	1.6576	5.22456	4.49546
NDFIP2	5.18942e-07	0.000217852	1.82752	1.82752	6.01962	5.14973
NDRG2	0.000387872	0.00673749	1.6589	1.6589	9.57515	8.84492
NDRG4	7.49579e-06	0.00074159	2.06699	2.06699	6.84254	5.79501
NDUFA4L2	0.000744472	0.0096705	1.84658	1.84658	7.5641	6.67924
NDUFAF8	0.00163412	0.01579	0.335178	-2.98349	-1.78124	-0.20424
NDUFB11	9.52458e-05	0.002925	1.83982	1.83982	6.75605	5.87648
NDUFV1	0.00496069	0.0307904	0.618705	-1.61628	2.53353	3.2262
NDUFV2	0.000682888	0.00921034	1.51253	1.51253	4.2397	3.64274
NECAB3	0.00521381	0.0319283	0.404055	-2.47491	-0.672188	0.63519
NEDD1	0.00425313	0.0280073	0.289221	-3.45756	-2.72444	-0.934684
NEDD4	0.00174593	0.0163157	0.348791	-2.86705	-1.11755	0.402021
NEK8	0.0046736	0.0296761	0.422714	-2.36566	-2.14217	-0.89993
NENF	0.00277265	0.0215584	1.5561	1.5561	1.88544	1.24751
NEO1	0.0103712	0.047998	0.517746	-1.93145	0.635447	1.58513
NEPRO	0.00482011	0.0303285	0.363609	-2.7502	-1.12563	0.333905
NES	0.00218	0.0185851	0.180353	-5.54469	-3.47823	-1.00712
NETO2	0.000312928	0.0059496	0.321616	-3.1093	-0.722412	0.914178
NFATC3	0.00238759	0.0196944	0.60204	-1.66102	2.16271	2.89478
NFXL1	3.74734e-05	0.00167334	0.247572	-4.03923	-1.45868	0.555406
NGDN	0.00805912	0.0413106	0.450723	-2.21866	0.0637626	1.21345
NGFR	0.00627185	0.0355606	0.243346	-4.10937	-3.21729	-1.17837
NGLY1	0.00309083	0.0229823	0.532113	-1.8793	0.15137	1.06157
NIPSNAP2	0.0103839	0.0480299	0.461357	-2.16752	-0.0682081	1.04784
NIT2	0.00249327	0.0202926	0.430328	-2.32381	0.405625	1.62212
NKRF	0.00157231	0.0153896	0.280829	-3.56089	-2.73216	-0.899925
NKTR	0.00200419	0.0176351	0.59219	-1.68865	3.67543	4.4313
NLE1	0.00914329	0.0444049	0.324515	-3.08152	-2.68694	-1.06329
NLN	0.000296364	0.00573916	0.235797	-4.24094	-1.83957	0.244813
NLRP1	0.0108867	0.0495259	0.645512	-1.54916	3.23795	3.86944
NME1	0.0017086	0.0161773	0.236715	-4.22449	-0.90108	1.1777
NME1-NME2	0.00796237	0.0410466	0.273052	-3.66231	-3.00384	-1.13109
NNAT	0.00855024	0.0426495	0.478448	-2.09009	-1.00954	0.0540239
NNT	0.000698214	0.00932558	0.208146	-4.80432	-0.479889	1.78444
NOB1	0.000150025	0.00387058	0.250172	-3.99726	-1.12003	0.878983
NOC2L	0.000426948	0.00711809	0.594994	-1.68069	2.1667	2.91576
NOC3L	0.00559185	0.0333738	0.291424	-3.43143	-1.74479	0.0340177
NOD1	0.00919103	0.044519	0.402369	-2.48528	0.228492	1.5419
NOL11	0.00607163	0.0347593	0.337451	-2.9634	-1.05719	0.510066
NOL6	0.00548069	0.0330723	0.303566	-3.29417	0.193018	1.91293
NOL8	0.00136786	0.0140371	0.515906	-1.93834	1.26614	2.22096
NOL9	0.00210761	0.0182028	0.497252	-2.01105	1.35469	2.36264
NOM1	0.00314195	0.0232369	0.297777	-3.35822	-0.511461	1.23624
NOP14	0.00880723	0.0433725	0.456698	-2.18963	1.38626	2.51695
NOP56	0.000453887	0.00729487	0.282872	-3.53516	1.12015	2.94193
NOP58	0.000334147	0.00615313	0.290333	-3.44432	-0.778153	1.00607
NOTCH1	0.000826213	0.0102637	0.398347	-2.51038	3.20904	4.53695
NPAS2	1.99008e-07	0.000164716	1.80714	1.80714	6.68504	5.83133
NPC2	5.53592e-06	0.000648684	1.61638	1.61638	4.31953	3.62677
NPEPL1	0.00664243	0.0367536	0.443426	-2.25517	0.713004	1.88624
NPHP3	0.00101905	0.0118463	0.450522	-2.21965	1.01716	2.16749
NPIPA1	0.00865898	0.042975	0.432422	-2.31255	1.66771	2.8772
NPIPB2	0.00562142	0.0334849	0.312303	-3.20202	-1.98537	-0.306391
NPNT	0.00635238	0.035845	0.281044	-3.55816	-0.387873	1.44326
NPR3	0.00788794	0.0408669	0.283179	-3.53133	-0.745471	1.07474
NRARP	0.00861152	0.0428477	0.455706	-2.1944	-0.236407	0.897417
NRAS	1.55823e-05	0.00105135	1.7288	1.7288	4.83372	4.04395
NRBF2	0.000254541	0.00521131	1.57679	1.57679	4.31293	3.65594
NREP	0.00130025	0.0135709	0.228912	-4.3685	-1.94912	0.178018
NRM	0.00120953	0.0129597	0.288424	-3.46712	-2.10626	-0.312524
NRP1	0.000396428	0.00683047	0.512907	-1.94967	1.90775	2.87098
NRP2	0.000160548	0.00398283	0.185627	-5.38714	-2.3463	0.083218
NSD2	0.000497498	0.0076462	0.482424	-2.07287	2.09003	3.14166
NSF	1.38183e-05	0.000975664	1.63779	1.63779	5.75769	5.04594
NSUN2	0.000503633	0.0077118	0.458653	-2.1803	1.74032	2.86485
NSUN4	0.000862298	0.0105376	0.427921	-2.33688	-0.281339	0.943247
NSUN5	0.00164986	0.0158482	0.313494	-3.18985	-1.33833	0.335154
NSUN5P1	0.00730107	0.0388558	0.410099	-2.43844	1.38643	2.67239
NTHL1	0.000495846	0.00762964	1.81552	1.81552	1.48453	0.624148
NUCB1	4.66752e-06	0.000612038	1.77338	1.77338	7.23982	6.41332
NUCKS1	0.00263063	0.0208758	0.579948	-1.72429	3.24527	4.03128
NUP160	0.00580967	0.0338848	0.534809	-1.86983	0.868658	1.77156
NUP210	0.00140214	0.0142528	0.266036	-3.75889	-0.129763	1.78055
NUP35	0.000467679	0.00744411	0.251508	-3.97601	-2.35886	-0.367537
NUP62	0.00488461	0.0305721	0.493882	-2.02478	1.39699	2.41475
NUP85	9.67285e-06	0.000838662	0.465891	-2.14643	0.844312	1.94625
NUP93	0.0101569	0.0472978	0.503411	-1.98645	1.00118	1.99138
NUSAP1	0.00389647	0.0265253	0.342072	-2.92336	-0.0115535	1.53607
NVL	0.000483602	0.00755725	0.316243	-3.16212	-1.15017	0.510728
NXPE3	0.00126777	0.0133617	0.242134	-4.12994	-2.71321	-0.667088
OAF	0.00055021	0.00811658	0.190458	-5.25049	-2.58338	-0.190923
OAT	0.00315227	0.02329	0.392418	-2.54831	0.891206	2.24074
OBSL1	0.000260416	0.00527279	0.21003	-4.76122	-1.84379	0.407546
OCEL1	1.95774e-07	0.000164716	2.55335	2.55335	2.34905	0.996663
OCIAD2	0.00604017	0.0346513	0.296939	-3.36769	-2.59572	-0.843957
OGFOD3	0.00968077	0.0458035	0.412788	-2.42255	-0.61745	0.659076
ORAI2	0.000298211	0.00575589	0.43729	-2.28681	0.49586	1.6892
OSBP2	0.00476992	0.0301371	1.65888	1.65888	7.08466	6.35445
OSBPL1A	3.90378e-05	0.00171276	1.85275	1.85275	4.93519	4.04553
OSBPL5	0.00805415	0.0413007	0.360196	-2.77627	-0.0631519	1.41
OSBPL6	0.00327652	0.0238724	0.413475	-2.41853	-0.666997	0.607131
OSER1	1.83998e-05	0.00111985	1.66795	1.66795	6.24937	5.51129
OTUD1	0.00131785	0.0136683	1.63978	1.63978	5.02892	4.31542
OTUD6B	0.000245792	0.00511457	0.276027	-3.62283	-1.1452	0.711917
OVCA2	0.000824386	0.0102487	2.29639	2.29639	3.95805	2.75869
OXNAD1	0.00761869	0.039872	0.405862	-2.46389	-0.342533	0.958408
OXSR1	0.000490597	0.00758956	1.50847	1.50847	8.26106	7.66798
PAAF1	0.00533857	0.032506	0.412616	-2.42356	-0.925443	0.351684
PABPC1	1.07044e-05	0.000863811	1.84653	1.84653	12.6505	11.7657
PABPC1L	0.00415545	0.0276004	0.498365	-2.00656	-0.198406	0.806319
PABPC1P3	0.00369163	0.0256489	1.71693	1.71693	4.95831	4.17848
PABPC1P4	0.0001596	0.00396529	1.74538	1.74538	6.76922	5.96568
PABPC3	0.000133457	0.00359702	1.7415	1.7415	7.92999	7.12966
PAF1	1.82019e-08	7.5183e-05	1.76698	1.76698	5.41818	4.5969
PALM2	2.70214e-05	0.00137892	3.37063	3.37063	0.296579	-1.45644
PANX2	0.000237868	0.00503134	2.29082	2.29082	4.53471	3.33884
PAPD7	0.000373784	0.00662625	0.379324	-2.63627	0.927227	2.32573
PARD6B	0.000851058	0.0104625	1.62088	1.62088	7.21406	6.51728
PARD6G	0.00811649	0.041453	0.547975	-1.8249	1.36237	2.23019
PARK7	0.00374713	0.0259364	0.428608	-2.33314	0.442146	1.66442
PARL	0.0062547	0.0355243	0.438374	-2.28116	-0.920584	0.269181
PARP4	0.00383544	0.0262675	0.659868	-1.51545	3.19877	3.79853
PARVA	0.0110141	0.0498823	0.471905	-2.11907	-0.0643591	1.01907
PARVB	0.000598073	0.00851108	0.274497	-3.64303	-3.12861	-1.26347
PAX9	3.53768e-05	0.00161463	1.6711	1.6711	9.26469	8.5239
PBDC1	0.0031959	0.0234783	0.321688	-3.1086	-0.87419	0.762077
PBX1	0.00926266	0.0447081	0.56333	-1.77516	2.9755	3.80345
PCAT6	0.000545873	0.00808146	2.27145	2.27145	0.981615	-0.202
PCBP1-AS1	0.00059523	0.00847792	1.51017	1.51017	6.28729	5.69258
PCCA	0.00566461	0.0335705	0.501013	-1.99596	-0.219383	0.777698
PCDHGA11	0.00421169	0.0278008	0.297776	-3.35823	-2.11033	-0.362632
PCDHGC3	0.00789392	0.0408851	0.391876	-2.55182	0.913245	2.26477
PCNA	0.00687833	0.0375636	0.367401	-2.72182	-0.768229	0.676345
PCNX2	0.000610759	0.00863041	0.44381	-2.25321	0.893308	2.06529
PCSK7	0.00310337	0.0230245	0.664958	-1.50385	3.32334	3.912
PCYT1A	0.0098382	0.04627	0.639086	-1.56474	3.03513	3.68104
PDCD6IP	4.43042e-05	0.00188173	1.61531	1.61531	7.51582	6.82401
PDCD6IPP2	0.00014062	0.00372924	3.18941	3.18941	0.26913	-1.40416
PDE3B	0.00245257	0.020069	0.333796	-2.99584	-1.24649	0.336471
PDE4DIP	0.00343615	0.024598	0.397677	-2.5146	0.933007	2.26334
PDGFRB	0.00424521	0.0279774	0.303824	-3.29138	-2.97952	-1.26082
PDIA3	0.00646424	0.0362533	0.638628	-1.56586	3.47662	4.12357
PDIA3P1	0.00638066	0.0359369	0.610063	-1.63918	2.12775	2.84072
PDIA6	0.00540899	0.0327704	0.559909	-1.78601	2.55379	3.39053
PDLIM1	3.0053e-06	0.000496536	1.82491	1.82491	6.8371	5.96928
PDLIM4	0.00124596	0.0131876	1.746	1.746	2.9782	2.17415
PDP2	0.00495544	0.0307796	0.639668	-1.56331	1.13124	1.77585
PDZK1IP1	9.06967e-06	0.000814397	1.8477	1.8477	6.18802	5.3023
PEA15	8.78415e-05	0.00280622	1.56011	1.56011	6.92219	6.28055
PEBP1	6.80807e-05	0.00246364	1.69888	1.69888	7.98259	7.21801
PEBP1P2	0.000629382	0.00873837	1.73119	1.73119	3.17141	2.37964
PELI1	0.000478025	0.00752184	1.54162	1.54162	8.48452	7.86007
PELI3	0.00831742	0.0418709	1.50575	1.50575	2.24077	1.65029
PELP1	0.00157788	0.0154167	0.344045	-2.9066	-0.00719726	1.53213
PERP	0.000449669	0.00729063	1.54993	1.54993	9.34918	8.71698
PEX26	0.0061979	0.0353109	0.64039	-1.56155	2.55791	3.20089
PFAS	0.00207955	0.0180548	0.301872	-3.31266	-0.894748	0.833243
PFKFB2	0.000948172	0.0113684	1.61027	1.61027	8.30346	7.61616
PFN1	0.000294559	0.00572553	0.537052	-1.86202	3.65013	4.547
PFN1P1	0.000594939	0.00847792	0.324855	-3.07829	-1.57952	0.0426081
PGAM5	0.00439409	0.0286161	0.459901	-2.17438	1.0207	2.1413
PGAP1	0.000623344	0.0086954	0.416898	-2.39867	0.312716	1.57495
PGLYRP4	0.00184775	0.0169238	1.77471	1.77471	2.05118	1.22359
PGRMC1	0.00593739	0.0343118	0.393401	-2.54194	0.253681	1.59961
PHACTR4	0.000244904	0.00510252	1.54252	1.54252	10.137	9.51169
PHB2	0.00427301	0.0280562	0.665667	-1.50225	2.49091	3.07803
PHC2	0.00280551	0.0216905	0.555058	-1.80161	1.61618	2.46547
PHC3	0.000659135	0.00905765	0.601172	-1.66342	2.90164	3.63579
PHF13	4.49677e-05	0.00189692	1.67669	1.67669	5.65006	4.90445
PHF14	0.00663059	0.0367126	0.329797	-3.03217	0.626019	2.22637
PHF19	0.00871798	0.0431511	0.299947	-3.33392	-0.96627	0.77095
PHF6	0.00633456	0.0357874	0.504075	-1.98383	0.181186	1.16948
PHLDB1	0.00232051	0.0193928	0.266772	-3.74853	-0.399924	1.5064
PHLDB2	0.00474381	0.0300181	0.46315	-2.15913	-0.21761	0.892839
PHLPP2	0.00592282	0.0342516	0.381381	-2.62205	-0.308123	1.08257
PHTF2	0.00129908	0.0135672	1.77387	1.77387	5.68213	4.85524
PI4K2A	6.19704e-06	0.000679476	2.04428	2.04428	8.74188	7.71029
PIAS2	0.000219688	0.00475672	0.493087	-2.02804	0.421756	1.44184
PIDD1	0.00785888	0.0407657	0.548938	-1.8217	0.520823	1.38611
PIGW	0.0082478	0.0417488	0.357752	-2.79523	-2.66164	-1.17867
PIK3CG	0.0106983	0.0489979	0.395701	-2.52716	-0.617143	0.720374
PIK3R1	0.0105227	0.0484683	0.545096	-1.83454	1.18159	2.05701
PIK3R3	0.00809356	0.0413871	0.391238	-2.55599	-1.34994	0.00394424
PIM1	0.000200721	0.00454032	1.70189	1.70189	10.1675	9.40036
PINK1	2.52147e-05	0.00132674	1.72144	1.72144	7.33236	6.54875
PINX1	0.000193348	0.00448033	0.228055	-4.3849	-2.95595	-0.823405
PIP4K2B	0.0035748	0.0251511	0.40778	-2.4523	1.03285	2.32699
PITPNM2	0.00743434	0.0392931	0.519189	-1.92608	0.529535	1.4752
PITX1	0.00109765	0.0123538	1.6251	1.6251	10.2043	9.50377
PKD1	0.000258201	0.00525421	0.540727	-1.84936	2.85048	3.7375
PKD1P1	0.00772825	0.040253	0.204372	-4.89304	-2.64504	-0.354315
PKD2	0.00120317	0.0129319	0.227804	-4.38974	-1.5061	0.628036
PKNOX2	0.000177642	0.00426095	2.87531	2.87531	2.66035	1.13663
PLA2G4C	0.0089182	0.0436378	0.415291	-2.40795	-2.49104	-1.22323
PLCD3	3.01584e-05	0.00146552	1.8322	1.8322	6.96574	6.09216
PLCD4	0.000145321	0.00379764	0.245927	-4.06624	-3.36351	-1.33981
PLCXD1	0.000136369	0.00363401	2.21641	2.21641	9.73138	8.58316
PLCXD2	0.0015002	0.0149405	1.63195	1.63195	2.73848	2.03188
PLEKHG3	0.0048786	0.0305577	0.486153	-2.05697	3.09731	4.13783
PLEKHG5	0.00492979	0.0307127	0.460887	-2.16973	2.55628	3.67379
PLEKHG6	0.000483291	0.00755725	1.60933	1.60933	7.23174	6.54528
PLEKHO1	0.00425989	0.0280406	0.502066	-1.99177	0.440427	1.43448
PLIN3	0.00185239	0.0169238	1.53758	1.53758	8.18597	7.5653
PLK1	0.00169714	0.016115	0.3694	-2.70709	-0.871579	0.565166
PLPP2	0.00118334	0.0128541	1.51948	1.51948	3.74375	3.14017
PLS1	0.00483828	0.0304178	1.60461	1.60461	5.07318	4.39096
PLS3	0.000110156	0.00318182	1.59204	1.59204	7.29812	6.62725
PLTP	0.00350552	0.024815	0.267556	-3.73754	-1.40916	0.492926
PLXDC1	0.0107366	0.0490869	0.356079	-2.80837	-1.67552	-0.185783
PLXDC2	0.00285631	0.0219915	0.516531	-1.93599	3.29708	4.25015
PLXNA1	0.000695941	0.0093255	0.370245	-2.70091	0.67764	2.11109
PLXNB1	0.000164253	0.00405027	0.486906	-2.05378	3.74939	4.78767
PLXND1	2.12454e-05	0.00120432	0.192609	-5.19187	-0.689238	1.68702
PMM2	0.00195535	0.0174237	0.530813	-1.8839	1.65972	2.57344
PNO1	0.00554564	0.0332577	0.300617	-3.32649	-1.96933	-0.235328
PNPT1	0.0027473	0.0214614	0.441256	-2.26626	-0.539011	0.641302
PODXL	0.00255253	0.0205321	0.325135	-3.07564	-0.126188	1.4947
POGK	0.00399533	0.0269212	0.509115	-1.96419	2.01089	2.98482
POLA1	0.00137257	0.0140508	0.277858	-3.59896	-0.456445	1.39114
POLE	7.03006e-06	0.000721433	0.501692	-1.99325	2.44332	3.43845
POLR1A	0.00150449	0.0149734	0.272786	-3.66588	1.21774	3.0919
POLR1B	0.00987122	0.0463989	0.302525	-3.30551	-0.637042	1.08783
POLR1C	0.00708823	0.0381845	0.389799	-2.56542	-0.190705	1.16849
POLR3E	0.000938435	0.0112762	0.642016	-1.55759	2.25661	2.89593
POLR3H	0.00841604	0.0421898	0.503575	-1.9858	1.25399	2.24372
POLR3K	0.00704301	0.0380774	0.365227	-2.73803	-2.14724	-0.694105
POMGNT1	0.00113396	0.0125377	0.246507	-4.05669	-1.69298	0.327327
PON2	0.00777234	0.0404455	0.298957	-3.34496	-0.905822	0.836166
POP1	0.00452254	0.0291881	0.323628	-3.08997	-1.10478	0.522816
POT1	0.000961007	0.0114558	0.245353	-4.07576	-3.20773	-1.18067
POTEE	0.00262094	0.0208433	3.62045	3.62045	0.906779	-0.949388
POTEJ	1.45706e-06	0.000334178	2.01572	2.01572	7.20092	6.18963
PPA2	0.0109696	0.049793	0.496822	-2.01279	-0.13373	0.875467
PPARD	0.000209065	0.00462406	1.6843	1.6843	7.93777	7.18562
PPARGC1B	0.0018568	0.0169398	0.374044	-2.67348	0.233597	1.65232
PPDPF	2.82825e-06	0.000486753	2.05878	2.05878	9.22962	8.18783
PPIE	0.00161097	0.0156544	0.435991	-2.29362	-0.0117674	1.18586
PPIF	0.00292118	0.0222447	1.63305	1.63305	8.55815	7.85058
PPIL1	0.00633568	0.0357874	0.292105	-3.42343	-3.20798	-1.43254
PPM1A	1.71166e-05	0.00109612	1.6233	1.6233	6.61899	5.92006
PPM1G	1.81415e-05	0.00111985	1.63151	1.63151	5.79355	5.08734
PPM1M	0.00620589	0.0353442	0.424753	-2.35431	-0.22408	1.01122
PPP1CB	3.25166e-06	0.000506897	1.99428	1.99428	9.96623	8.97036
PPP1CC	0.00130221	0.0135742	1.55504	1.55504	6.3002	5.66325
PPP1R3C	0.00844184	0.0422655	1.58258	1.58258	8.68964	8.02735
PPP2CA	9.51046e-06	0.000838662	1.7237	1.7237	6.86069	6.07518
PPP2CB	2.99374e-07	0.000206094	2.00427	2.00427	5.89949	4.89641
PPP2R2C	0.00139308	0.014221	1.5402	1.5402	6.75564	6.13252
PPP4R2	0.000435839	0.00717939	1.51481	1.51481	4.53742	3.93828
PPP5C	0.0082637	0.0417643	0.498242	-2.00706	0.808452	1.81353
PPRC1	0.00135403	0.0139385	0.565806	-1.76739	2.44461	3.26623
PRC1	0.0035561	0.0250694	0.412426	-2.42468	0.604044	1.88184
PRCP	0.00529503	0.032306	0.489842	-2.04147	0.468525	1.49814
PRDX6	9.01386e-05	0.00284786	1.62357	1.62357	7.17547	6.4763
PRELID2	0.00753878	0.0396674	0.361651	-2.7651	-2.69497	-1.22764
PRIM1	0.0106597	0.0488707	0.377531	-2.64879	-2.34604	-0.940708
PRKCA	0.000476057	0.00752184	0.294769	-3.39249	-0.859214	0.903131
PRKDC	0.00380176	0.0261284	0.539488	-1.85361	3.92703	4.81737
PRMT3	0.000384174	0.00672386	0.222201	-4.50042	-2.83735	-0.667292
PRMT5	1.15781e-05	0.000893894	1.88481	1.88481	5.52703	4.61262
PRMT5-AS1	0.00279738	0.0216378	1.84768	1.84768	0.518844	-0.366871
PROSER2	2.78645e-06	0.000484608	2.02524	2.02524	5.23444	4.21634
PRPF19	0.00888628	0.0436053	0.531791	-1.88044	1.61082	2.52188
PRPF40B	0.00368525	0.0256261	0.405801	-2.46426	-0.558646	0.742509
PRR13	0.000128259	0.00348535	1.51887	1.51887	4.75298	4.14999
PRR13P5	0.00470873	0.0298648	2.1088	2.1088	1.66094	0.584518
PRR36	6.41581e-06	0.000689523	3.98288	3.98288	-0.0718204	-2.06563
PRRT3	1.46271e-05	0.00101673	1.84367	1.84367	1.95391	1.07133
PRSS22	0.00936868	0.0449309	1.53603	1.53603	8.76387	8.14466
PRSS23	0.000207525	0.00461471	0.160945	-6.2133	-2.88915	-0.253792
PRSS8	1.66712e-05	0.00108838	1.92702	1.92702	9.76604	8.81966
PSCA	9.48382e-05	0.00291791	2.71652	2.71652	10.982	9.5402
PSENEN	0.000130923	0.00354029	1.53195	1.53195	3.74731	3.13194
PSMB10	0.00056971	0.00827131	0.298345	-3.35182	-0.992993	0.751951
PSORS1C2	9.77342e-05	0.00298478	4.34031	4.34031	-0.42591	-2.54371
PTCD2	0.00792777	0.0409449	0.442322	-2.2608	-1.30132	-0.124486
PTEN	5.3503e-05	0.00210556	1.54432	1.54432	5.68827	5.0613
PTGFRN	0.0076154	0.039872	0.37613	-2.65865	2.26445	3.67515
PTK2B	0.00193184	0.0173278	1.64826	1.64826	6.29955	5.57861
PTMA	0.000258143	0.00525421	0.532702	-1.87722	4.52258	5.43117
PTMAP2	0.00293631	0.0223327	0.51246	-1.95137	2.16232	3.1268
PTMAP5	0.00079192	0.00994989	0.518357	-1.92917	2.23876	3.18674
PTPDC1	0.00647897	0.0363112	0.342417	-2.92042	-1.9235	-0.377325
PTPN4	0.000366923	0.00652694	0.527704	-1.895	0.757757	1.67996
PTPRS	0.0025706	0.0206273	0.3864	-2.58799	1.50012	2.87195
PTTG1	0.00154083	0.0152144	0.221874	-4.50707	-3.22327	-1.05108
PUM3	5.51262e-05	0.00215318	0.173052	-5.77862	-1.89683	0.63389
PUS7	0.0044425	0.0288745	0.340912	-2.93331	-1.64618	-0.093655
PUS7L	0.00126994	0.0133643	0.558733	-1.78976	0.859839	1.69961
PVT1	0.00451296	0.0291376	0.346378	-2.88702	-0.572317	0.957263
PXMP4	0.00295863	0.0224128	0.326475	-3.06302	-1.05443	0.560522
PYCARD	0.00637673	0.0359369	0.376235	-2.65791	-2.15313	-0.742835
PYCR1	0.0104827	0.0483784	0.374701	-2.6688	-1.44561	-0.0294228
PYCR2	0.00823464	0.0417488	0.373732	-2.67571	0.29867	1.71859
QSOX1	0.00182217	0.016772	1.79693	1.79693	10.7972	9.95168
QTRT1	0.000702778	0.00932634	0.265534	-3.766	-1.94715	-0.0341124
RAB11FIP5	0.000462318	0.00738725	1.65038	1.65038	5.67049	4.94769
RAB14	9.44094e-05	0.00291014	1.5277	1.5277	5.07021	4.45885
RAB18	3.42771e-05	0.00157751	1.57057	1.57057	5.33872	4.68743
RAB1B	3.34413e-06	0.000506897	1.89987	1.89987	7.3452	6.4193
RAB21	5.01753e-05	0.00203185	1.64168	1.64168	5.97255	5.25738
RAB2A	8.37912e-05	0.0027848	1.71531	1.71531	5.4581	4.67963
RAB5A	7.59363e-06	0.000746797	1.64693	1.64693	6.90791	6.18813
RAB5B	0.000198452	0.00453913	1.52412	1.52412	8.53306	7.92508
RAB5C	4.26579e-06	0.0005804	1.57186	1.57186	5.30756	4.65509
RAB6C	0.00229674	0.019272	2.26033	2.26033	1.58407	0.407538
RAB7A	1.59378e-06	0.000346479	1.69057	1.69057	8.12995	7.37244
RAB9A	0.000112466	0.00322331	1.70331	1.70331	5.39419	4.62585
RABEP1	0.000856205	0.010502	0.583644	-1.71337	1.78513	2.56197
RAD23A	0.00264839	0.0209262	0.536299	-1.86463	1.69884	2.59773
RAET1L	0.000379221	0.00667927	1.79034	1.79034	4.35082	3.51058
RALBP1	1.89068e-05	0.00111985	1.52211	1.52211	6.68865	6.08258
RANBP1	0.000613176	0.00863674	0.269947	-3.70443	-0.399369	1.48988
RAP1A	6.02933e-06	0.000677664	1.62703	1.62703	5.21577	4.51352
RAPGEF6	0.000226805	0.00486317	0.537629	-1.86002	1.25534	2.15066
RAPH1	0.00232025	0.0193928	0.621794	-1.60825	2.30041	2.9859
RASA3	0.00383151	0.0262564	0.304351	-3.28568	-0.35478	1.36141
RASAL2-AS1	0.00209635	0.0181434	1.75595	1.75595	3.52739	2.71514
RASSF4	0.0080714	0.0413121	0.385665	-2.59293	-0.760658	0.613924
RASSF5	0.00230145	0.0193018	1.59546	1.59546	8.69658	8.02261
RBBP4	0.00108891	0.0123141	0.545174	-1.83428	2.32869	3.2039
RBFA	0.0025872	0.0207101	0.488981	-2.04507	-0.200795	0.831355
RBM14-RBM4	0.00489921	0.0306377	1.65588	1.65588	1.72895	1.00135
RBM19	0.00241642	0.0198825	0.532586	-1.87763	1.81255	2.72147
RBMS1P1	0.000148139	0.00384202	1.66887	1.66887	4.93117	4.1923
RBMS2P1	0.00993679	0.0466275	1.91185	1.91185	2.7907	1.85573
RBMX	0.00575011	0.033737	0.426031	-2.34725	1.83882	3.06979
RBMXL1	0.00351488	0.0248599	0.429306	-2.32934	0.705415	1.92534
RCCD1	0.00934383	0.0448906	0.354097	-2.82409	0.0872245	1.58501
RCN2	0.00533962	0.032506	0.566867	-1.76408	0.831885	1.6508
RECQL4	0.00186257	0.0169564	0.235059	-4.25425	-3.41062	-1.32172
REPIN1	0.00877909	0.0433008	0.542057	-1.84483	1.33585	2.21934
REV3L	0.0011453	0.0126084	0.472948	-2.1144	1.01327	2.09352
RFK	1.84495e-05	0.00111985	1.99629	1.99629	6.73655	5.73923
RFWD3	0.00384915	0.0263118	0.575309	-1.7382	1.72491	2.5225
RFX5	0.00746466	0.0394155	0.352567	-2.83634	0.321733	1.82576
RGL1	0.00167992	0.0160251	0.260346	-3.84105	-2.40524	-0.463743
RGMB	0.000629293	0.00873837	0.290245	-3.44536	-1.2636	0.521058
RGS12	0.00934112	0.0448906	0.607455	-1.64621	3.66266	4.38181
RGS19	0.00389977	0.0265253	0.400524	-2.49673	-0.920043	0.399998
RGS3	0.00517874	0.0318197	0.441361	-2.26572	-0.537288	0.642681
RGS5	0.00903615	0.0440139	0.32029	-3.12217	-1.48835	0.154199
RGS9BP	0.00213964	0.0183357	2.24512	2.24512	-1.36267	-2.52946
RHBDL2	1.65247e-05	0.00108545	1.60336	1.60336	4.34442	3.66333
RHCE	0.000438266	0.00720501	1.87663	1.87663	1.07197	0.163824
RHOA	9.92228e-06	0.000838662	1.51682	1.51682	7.83338	7.23233
RHOBTB2	0.00237971	0.0196588	0.301186	-3.32021	-2.40649	-0.675213
RHOD	0.000135671	0.00362711	1.76033	1.76033	7.94575	7.12991
RHOF	0.00244834	0.020052	1.87936	1.87936	5.13189	4.22165
RHOG	5.21489e-05	0.00207903	1.71869	1.71869	5.54515	4.76384
RHPN1	0.00271016	0.0212416	0.308159	-3.24508	-2.34979	-0.651536
RIN1	0.00249024	0.0202778	0.265042	-3.77298	-1.17072	0.744985
RIT1	4.95513e-05	0.00202645	1.50902	1.50902	5.51078	4.91716
RMND5A	0.000203628	0.00458117	1.73874	1.73874	9.46271	8.66467
RN7SL1	0.00164802	0.0158482	1.73216	1.73216	14.3059	13.5133
RN7SL127P	0.00448405	0.0290646	1.79432	1.79432	2.03982	1.19639
RN7SL172P	0.00961356	0.0455569	1.72586	1.72586	1.00966	0.222338
RN7SL2	0.00378565	0.0260828	1.70016	1.70016	15.2507	14.485
RN7SL200P	0.00269377	0.0211533	1.86277	1.86277	0.177687	-0.719766
RN7SL262P	0.00653273	0.0364518	1.9038	1.9038	0.400824	-0.528059
RN7SL3	0.00668682	0.0369124	1.68106	1.68106	5.75304	5.00367
RN7SL381P	0.00722817	0.0386706	1.66054	1.66054	2.12867	1.39702
RN7SL457P	0.0054035	0.0327704	2.3954	2.3954	-1.07772	-2.33799
RN7SL480P	0.0107372	0.0490869	2.24047	2.24047	-0.292016	-1.45582
RN7SL521P	0.00803239	0.0412437	1.72856	1.72856	0.417907	-0.371665
RN7SL608P	0.00258158	0.0206852	2.0283	2.0283	2.60692	1.58665
RN7SL621P	0.009007	0.0438978	2.30798	2.30798	-0.406067	-1.6127
RN7SL778P	0.00546324	0.0330125	2.03618	2.03618	2.01179	0.985921
RNASE7	0.00514495	0.0316828	1.93712	1.93712	9.39793	8.44402
RND3	0.000624182	0.0086954	1.63012	1.63012	9.95835	9.25336
RNF103-CHMP3	0.000257383	0.00525421	1.72698	1.72698	5.55741	4.76915
RNF11	2.91677e-05	0.00143506	1.85792	1.85792	7.82468	6.93099
RNF141	9.81256e-06	0.000838662	1.73966	1.73966	7.52208	6.72327
RNF180	8.28624e-05	0.00276607	0.198715	-5.03234	-3.64139	-1.31016
RNF185	8.77095e-05	0.00280622	1.58815	1.58815	5.60371	4.93636
RNF208	1.81788e-05	0.00111985	2.08491	2.08491	4.9499	3.88992
RNF216P1	0.00448658	0.0290695	0.487562	-2.05102	-0.452126	0.584216
RNF220	0.00622084	0.035405	0.581109	-1.72085	1.08158	1.8647
RNF225	0.00419643	0.0277555	1.84447	1.84447	3.12004	2.23683
RNF8	0.000275224	0.00545888	0.430424	-2.32329	0.150434	1.3666
RNU1-134P	0.00219394	0.0186729	1.78868	1.78868	2.07648	1.23758
RNVU1-7	0.00945951	0.0451314	1.86838	1.86838	3.39998	2.49819
ROBO1	0.000919027	0.0110914	0.199991	-5.00022	-0.0847861	2.23721
ROBO2	0.00583403	0.033988	0.265137	-3.77164	-0.872788	1.0424
ROCK1	0.00246474	0.0201397	0.492933	-2.02867	1.57721	2.59775
ROR1	0.00730522	0.0388592	0.307704	-3.24988	-2.3195	-0.619117
RPAIN	0.00591455	0.0342374	0.565523	-1.76827	0.622322	1.44466
RPAP2	8.5464e-05	0.00278583	0.34729	-2.87944	-0.237477	1.28831
RPF2	0.00181549	0.016748	0.247609	-4.03863	-2.37836	-0.364492
RPL23AP82	0.00329632	0.0239603	1.54303	1.54303	3.91573	3.28996
RPL23AP87	0.00168509	0.0160467	2.27305	2.27305	2.31677	1.13214
RPL26L1	0.00610767	0.0349052	0.369701	-2.70489	-2.78997	-1.3544
RPL29P33	0.00402612	0.0270696	2.50102	2.50102	-0.194741	-1.51726
RPL35P1	0.00131973	0.0136705	0.251914	-3.96961	-3.52073	-1.53173
RPL7L1	0.00275719	0.0214887	0.583501	-1.71379	2.71224	3.48944
RPLP1	2.70408e-05	0.00137892	1.92557	1.92557	7.06292	6.11764
RPRD2	4.5121e-05	0.00189692	1.67141	1.67141	6.1598	5.41874
RPS3AP5	0.0103832	0.0480299	0.490067	-2.04054	0.40584	1.43479
RPS4XP14	0.00571405	0.0336569	1.50729	1.50729	2.54441	1.95246
RPTOR	0.00737012	0.0391454	0.557248	-1.79453	1.71688	2.56049
RRAGC	0.000266143	0.00535593	1.68731	1.68731	4.57769	3.82297
RRAGD	1.06772e-05	0.000863811	1.66107	1.66107	3.75562	3.02351
RRAS2	1.70286e-05	0.00109473	1.72912	1.72912	2.58107	1.79103
RRM2	0.000507531	0.00774096	0.203073	-4.92435	-1.70477	0.595157
RRM2B	0.0041076	0.0274094	0.318454	-3.14017	-1.64271	0.00813373
RRN3	0.000526311	0.0078837	0.218738	-4.57168	-1.6626	0.530119
RRP1	0.0038363	0.0262675	0.598299	-1.67141	2.45849	3.19955
RRP15	0.00706369	0.0381419	0.358505	-2.78936	-0.614347	0.865586
RRP9	0.00402718	0.0270696	0.286452	-3.49098	-2.75372	-0.950083
RRS1	0.000318416	0.00598506	0.190971	-5.23641	-3.13985	-0.751271
RSL1D1	0.000223738	0.00481956	0.326812	-3.05986	1.31857	2.93204
RTL6	0.00282275	0.0218136	0.240789	-4.15302	-2.47722	-0.423057
RTN1	0.00129616	0.0135511	0.283993	-3.52122	-2.85492	-1.03885
RTN3	1.20596e-05	0.00090805	1.60779	1.60779	5.03809	4.35301
RUVBL1	0.0081935	0.041672	0.433875	-2.30481	-0.252834	0.951814
RWDD2B	3.31818e-05	0.00155306	0.189977	-5.26379	-2.79744	-0.401343
S100A12	0.0008229	0.0102379	1.61214	1.61214	2.82361	2.13463
S100A16	1.75212e-05	0.00110914	1.76791	1.76791	9.6685	8.84646
S100P	0.00183411	0.0168446	1.93918	1.93918	4.17455	3.2191
SACS	0.00942891	0.0450474	0.289699	-3.45186	-0.924192	0.863184
SAMD9	0.00213339	0.0183144	1.62371	1.62371	8.84403	8.14474
SAPCD2	0.00731652	0.0389035	0.448182	-2.23124	0.184036	1.34188
SARS2	0.00117018	0.0127699	0.306531	-3.26232	-1.55717	0.148723
SBDS	9.18962e-05	0.00285513	1.64605	1.64605	5.5931	4.87409
SCAMP2	5.04619e-05	0.00203534	1.78651	1.78651	7.18375	6.3466
SCARNA12	0.00123725	0.0131537	1.8022	1.8022	4.50682	3.65706
SCARNA7	0.000189472	0.00442523	1.92484	1.92484	6.99081	6.04607
SCFD2	0.0028694	0.022029	0.252679	-3.95759	-0.74198	1.24264
SCLY	0.00093183	0.0112132	0.44498	-2.24729	-1.42136	-0.253175
SCMH1	0.00442522	0.0287735	0.347088	-2.88111	-0.539646	0.986979
SCML1	0.00641564	0.0360758	0.407902	-2.45157	-1.22483	0.0688739
SCNN1A	9.2071e-05	0.00285513	1.55804	1.55804	8.42511	7.78538
SCNN1B	2.43946e-05	0.00130015	1.90957	1.90957	8.70301	7.76977
SCNN1D	0.00015481	0.00394109	2.64977	2.64977	4.09585	2.68998
SCP2	4.04736e-05	0.00175798	1.69891	1.69891	5.48478	4.72017
SCYL2	4.59586e-05	0.0019175	1.54961	1.54961	5.76738	5.13548
SDC3	0.000151103	0.00388261	0.151663	-6.59357	-4.05861	-1.33755
SDCBP2	0.00055755	0.00819559	1.61478	1.61478	8.81761	8.12628
SDHD	5.87231e-05	0.00223554	1.84901	1.84901	4.2649	3.37814
SEC14L1	0.000124245	0.00343275	1.59923	1.59923	7.97788	7.3005
SEC22C	0.00523771	0.0320391	0.318441	-3.14029	-1.47674	0.174164
SEC23A	0.00701503	0.0380008	0.535381	-1.86783	1.08149	1.98285
SEC24B	0.00327217	0.0238688	1.53281	1.53281	5.27722	4.66104
SEC24C	9.61871e-06	0.000838662	1.8864	1.8864	8.40388	7.48824
SECISBP2L	0.00050945	0.00774407	1.57674	1.57674	8.74412	8.08718
SEL1L3	0.000764471	0.00980636	0.251	-3.98406	-1.25791	0.736328
SEMA4B	0.000773293	0.00987005	0.560455	-1.78427	3.63385	4.46918
SEMA4G	0.00279011	0.0216018	0.340533	-2.93657	-1.65522	-0.101088
SEMA7A	0.000333017	0.00614761	1.87507	1.87507	8.20448	7.29753
SENP3	0.00510722	0.0314989	0.504495	-1.98218	0.927691	1.91478
SENP7	0.0094625	0.0451326	0.580167	-1.72364	0.6828	1.46826
SEPT7P2	0.00356191	0.0250852	0.401924	-2.48803	-1.68562	-0.370617
SERINC1	0.000119518	0.00335828	1.53851	1.53851	5.67287	5.05133
SERPINB7	1.30659e-06	0.000322202	2.65476	2.65476	3.25203	1.84345
SERTAD2	0.000153722	0.00393315	1.76731	1.76731	9.62551	8.80396
SESN2	7.04426e-05	0.00251511	2.13575	2.13575	9.62505	8.53031
SETBP1	0.00959998	0.0455397	0.622734	-1.60582	3.1631	3.84641
SETD1A	0.000712717	0.00940829	0.420252	-2.37952	0.842855	2.09353
SF3A3	0.00412141	0.0274572	0.425634	-2.34944	0.868361	2.10068
SFMBT2	0.00321875	0.0235957	0.303525	-3.29462	-2.37638	-0.656264
SFPQ	0.000350806	0.00634685	0.656397	-1.52347	4.60389	5.21125
SFT2D2	0.000116456	0.00330616	1.66891	1.66891	8.35597	7.61706
SFXN5	0.00949949	0.0452437	0.457795	-2.18439	-1.14971	-0.0224827
SGMS1	0.000471957	0.00748416	0.572217	-1.74759	1.77405	2.57942
SGSM2	0.00123798	0.0131537	0.610597	-1.63774	3.25719	3.9689
SH3BGRL2	4.0458e-05	0.00175798	1.80123	1.80123	9.3266	8.47762
SH3BP5-AS1	0.00261205	0.0207982	0.533826	-1.87327	0.694362	1.59992
SH3D19	1.20065e-05	0.00090805	1.57378	1.57378	7.55246	6.89822
SH3GL3	0.00124434	0.0131789	1.75799	1.75799	2.6794	1.86548
SH3YL1	0.00057621	0.00831266	1.72673	1.72673	5.20711	4.41906
SHISA5	0.00139611	0.014221	0.467066	-2.14103	1.62116	2.71946
SHPRH	0.00817456	0.0416337	0.504782	-1.98105	1.82799	2.81426
SHQ1	0.000156433	0.00394404	0.279374	-3.57943	-1.18607	0.653657
SHROOM4	0.0102647	0.0476385	0.460841	-2.16995	2.41335	3.53101
SIRPA	0.00270894	0.0212416	1.88552	1.88552	5.01807	4.10311
SKA3	0.000259569	0.00526208	0.182476	-5.48018	-3.00631	-0.552082
SKAP2	0.00100051	0.0117491	1.6172	1.6172	3.98923	3.29573
SKIV2L2	0.0110394	0.0499161	0.630721	-1.58549	1.23622	1.90115
SLC16A1	0.00104628	0.0120417	0.212508	-4.70571	-3.08806	-0.85365
SLC16A11	0.00139472	0.014221	2.74473	2.74473	0.236913	-1.21975
SLC18B1	0.000674272	0.00912713	0.24597	-4.06554	-2.49645	-0.473
SLC1A3	0.00480545	0.030269	0.318086	-3.1438	-2.28484	-0.632325
SLC1A4	0.00353814	0.0249817	0.246813	-4.05166	0.147295	2.16581
SLC20A2	0.000657342	0.00905051	1.66631	1.66631	7.58126	6.84461
SLC22A15	0.00715261	0.0383936	0.476463	-2.0988	0.419931	1.4895
SLC23A2	0.0022124	0.0187661	0.276895	-3.61147	-0.665495	1.18709
SLC24A1	0.00122453	0.0130443	0.48187	-2.07525	-0.0495698	1.00371
SLC25A19	0.00600078	0.0345332	0.358289	-2.79104	-2.02867	-0.547865
SLC25A24	0.000142172	0.00374955	0.299227	-3.34194	-1.55933	0.181352
SLC25A29	0.00701466	0.0380008	0.447274	-2.23577	0.755944	1.91672
SLC25A38	0.000196353	0.00452154	0.270069	-3.70276	-1.4623	0.426303
SLC26A2	0.00707283	0.0381506	0.432972	-2.30962	3.02669	4.23435
SLC26A6	0.000772212	0.00987005	0.237869	-4.204	-2.60508	-0.533318
SLC29A2	6.37828e-05	0.00237027	0.234249	-4.26896	-3.52357	-1.42969
SLC30A7	0.00812425	0.0414584	0.559265	-1.78806	0.609326	1.44772
SLC31A1	1.14505e-05	0.000888192	1.79102	1.79102	5.44806	4.60728
SLC31A2	5.09935e-06	0.000638268	1.8674	1.8674	5.43173	4.5307
SLC35A3	0.00215926	0.0184654	1.53325	1.53325	4.7928	4.17621
SLC35D1	0.00504712	0.0312083	0.374205	-2.67233	-0.481907	0.936192
SLC35E3	0.00119598	0.0129151	0.530107	-1.88641	0.38126	1.2969
SLC38A1	0.00608799	0.0348296	0.392308	-2.54902	2.00449	3.35444
SLC38A2	0.000277241	0.00547916	0.408377	-2.44872	2.53284	3.82487
SLC38A3	0.00125419	0.0132576	2.21449	2.21449	1.73224	0.585264
SLC39A14	0.0105704	0.0485934	0.276016	-3.62298	-2.26343	-0.406256
SLC44A1	0.0103964	0.0480744	0.48124	-2.07797	1.27175	2.32692
SLC46A1	0.00921057	0.0445744	0.33144	-3.01714	-3.28572	-1.69254
SLC48A1	2.36646e-06	0.00043443	1.83767	1.83767	5.59003	4.71215
SLC4A5	0.00237695	0.0196588	0.364023	-2.74708	-3.23945	-1.78155
SLC52A2	0.000111936	0.00322195	0.309289	-3.23323	-1.03584	0.657135
SLC5A6	0.00571911	0.0336569	0.390001	-2.5641	-0.371632	0.986819
SLC7A5	0.00391279	0.0265709	1.63782	1.63782	5.75991	5.04813
SLC9A3R2	6.38404e-05	0.00237027	1.68232	1.68232	5.08092	4.33047
SLC9A9	0.00820223	0.041672	0.359789	-2.77941	1.04473	2.51951
SLCO3A1	0.00886461	0.0435528	0.502913	-1.98842	1.91309	2.90471
SLF2	0.00242806	0.0199485	0.475422	-2.10339	0.96941	2.04213
SLFN11	0.00264542	0.0209228	0.298887	-3.34575	-1.93073	-0.188398
SLFN13	0.00839586	0.0421246	0.324715	-3.07963	-1.06932	0.553439
SLPI	0.00183669	0.0168495	1.63049	1.63049	8.19142	7.48612
SLURP1	0.00116466	0.0127181	1.89831	1.89831	5.0132	4.08848
SLURP2	5.62931e-05	0.00217382	1.85087	1.85087	5.7794	4.89119
SMARCA5	0.00576155	0.0337562	0.589387	-1.69668	1.87331	2.63602
SMARCD3	0.00213849	0.0183353	0.286979	-3.48457	-2.93408	-1.1331
SMC6	0.00584203	0.0340106	0.401845	-2.48852	0.516996	1.83228
SMDT1	0.000756931	0.00976623	1.64503	1.64503	3.13197	2.41386
SMG1P5	0.00635056	0.035845	0.548455	-1.8233	3.03898	3.90554
SMG1P7	0.0080262	0.0412437	0.601979	-1.66119	-0.437928	0.294286
SMG9	0.000522662	0.00784736	0.342676	-2.91821	-1.30447	0.240612
SMIM14	2.41921e-05	0.00130015	1.65664	1.65664	5.33507	4.60681
SMIM19	0.000477159	0.00752184	1.53455	1.53455	2.25014	1.63232
SMIM22	0.0001504	0.00387058	3.01791	3.01791	0.159887	-1.43366
SMIM26	0.0033019	0.023965	1.66367	1.66367	2.01668	1.28231
SMIM29	0.000474722	0.00751279	1.66356	1.66356	2.36728	1.633
SMPD1	1.27436e-06	0.000319015	1.92932	1.92932	6.07263	5.12454
SMPD3	5.49329e-06	0.000648287	2.84378	2.84378	6.45614	4.94833
SMYD4	0.0049609	0.0307904	0.459939	-2.1742	0.0894905	1.20998
SNAP29	4.05753e-06	0.000577918	1.77497	1.77497	5.47627	4.64847
SNAP47	0.00343063	0.024588	0.428574	-2.33332	-0.306084	0.916301
SNAPC3	6.69208e-05	0.00243688	1.60193	1.60193	4.23571	3.5559
SNCG	6.29809e-06	0.000684586	2.11226	2.11226	6.5173	5.43851
SNHG1	4.6419e-05	0.0019276	0.270608	-3.69539	-0.565792	1.31993
SNHG16	0.00626183	0.03555	0.546949	-1.82832	1.41447	2.28499
SNORD15B	0.000519946	0.00783095	3.50416	3.50416	-0.38121	-2.19028
SNORD17	0.000379505	0.00667927	2.3001	2.3001	5.62696	4.42527
SNRNP27	4.15156e-05	0.00179091	1.68436	1.68436	2.72331	1.97111
SNRNP40	0.00821357	0.0416783	0.449345	-2.22546	0.725854	1.87996
SNRPD2	0.00555771	0.033306	0.439762	-2.27396	0.184001	1.36921
SNTB1	0.00586278	0.0340953	0.366717	-2.7269	0.333596	1.78086
SNX20	0.00557832	0.0333448	0.425153	-2.3521	-1.20648	0.0274644
SNX9	7.57637e-05	0.0026353	1.79532	1.79532	10.211	9.36681
SOCS7	0.000456613	0.00732699	0.369489	-2.70644	0.478519	1.91492
SORCS2	0.00766715	0.0400116	1.73393	1.73393	0.707889	-0.0861577
SORD2P	0.000110154	0.00318182	2.18286	2.18286	2.36324	1.23702
SOWAHC	9.9743e-05	0.00301271	1.75745	1.75745	9.00483	8.19135
SP110	0.00479776	0.0302437	0.483592	-2.06786	0.557122	1.60526
SP6	0.000125533	0.00345102	1.60182	1.60182	3.31182	2.63211
SPAG1	0.00120458	0.0129319	1.50425	1.50425	5.54765	4.95861
SPAG5	0.00153173	0.0151449	0.261699	-3.82118	-2.05751	-0.123495
SPAG5-AS1	0.00650664	0.03638	0.527726	-1.89492	-0.446119	0.476019
SPARC	0.000189897	0.00442523	0.111052	-9.00477	-1.40725	1.76344
SPARCL1	0.00961487	0.0455569	0.328221	-3.04672	-1.4881	0.119155
SPATA18	0.00968682	0.045819	0.360467	-2.77418	-1.64136	-0.169296
SPATA5	0.00861258	0.0428477	0.380139	-2.63062	-1.07676	0.318645
SPATS2	0.00554234	0.0332577	0.505046	-1.98002	-0.611157	0.374357
SPIN1	4.99603e-05	0.00202812	1.55615	1.55615	4.15597	3.51799
SPINK7	0.000361579	0.00648644	1.6872	1.6872	8.35691	7.60228
SPINT1	0.00168491	0.0160467	1.56434	1.56434	10.1167	9.47119
SPIRE1	0.000283218	0.005564	1.71191	1.71191	6.70481	5.9292
SPNS3	0.00119415	0.0129036	1.9204	1.9204	1.15495	0.213548
SPOUT1	0.00940957	0.0450101	0.513111	-1.9489	1.03287	1.99553
SPRED1	0.00164982	0.0158482	0.218956	-4.56713	-2.23388	-0.0425893
SPRR1A	0.00309406	0.0229959	1.58954	1.58954	8.07377	7.40516
SPRR1B	0.00050788	0.00774096	1.63973	1.63973	10.3754	9.66196
SPRR3	1.01575e-05	0.000851743	1.86342	1.86342	14.4576	13.5597
SPRR5	7.07371e-07	0.000254069	2.62509	2.62509	1.23695	-0.155417
SPRY2	0.00301715	0.0227207	0.253309	-3.94775	-3.10466	-1.12363
SPSB3	3.69681e-05	0.00165975	1.84821	1.84821	7.76007	6.87394
SRP9P1	0.00536917	0.0326018	1.53187	1.53187	1.89645	1.28116
SRPRB	0.00768821	0.0400961	0.298011	-3.35558	0.422009	2.16857
SRRD	0.00359093	0.0252143	0.395756	-2.52681	0.0531029	1.39042
SRSF6	0.000338869	0.00620022	0.652246	-1.53316	3.53616	4.15267
SRSF8	0.00652653	0.0364418	0.418308	-2.39058	0.658199	1.91556
SSB	0.000566819	0.00825728	0.290574	-3.44147	-0.947643	0.835381
SSBP2	0.00318009	0.0234142	0.561591	-1.78066	1.0822	1.91461
SSBP4	0.00152747	0.0151209	0.397686	-2.51455	-0.256795	1.0735
SSPO	0.00737883	0.039159	0.375059	-2.66625	-3.36014	-1.94533
SSR3	0.000188244	0.00440533	1.61909	1.61909	4.94138	4.24619
SSX2IP	0.000424983	0.00710125	0.213995	-4.67301	-2.51748	-0.293133
ST3GAL2	0.00207092	0.01802	0.460779	-2.17024	0.451149	1.569
ST5	0.000512308	0.00775787	0.568162	-1.76006	2.36525	3.18087
ST6GAL1	0.000145517	0.00379764	0.188492	-5.30527	-1.60512	0.802309
STARD9	0.00074049	0.00963337	0.347641	-2.87653	-0.514475	1.00985
STEAP3	0.0027286	0.0213456	0.320237	-3.12269	-0.291406	1.35138
STIM2	0.00365845	0.025515	0.449142	-2.22647	-0.654997	0.49976
STK24	0.000269176	0.0053872	1.54053	1.54053	9.32725	8.70383
STK24P1	7.98663e-05	0.00272169	1.81134	1.81134	2.57429	1.71723
STMN1	0.00934275	0.0448906	0.362363	-2.75966	0.0921863	1.55668
STOM	0.00891061	0.0436378	0.425301	-2.35128	0.725459	1.9589
STON1	0.00983215	0.0462589	0.321036	-3.11492	-3.25347	-1.61428
STRN	1.92701e-05	0.00112502	1.60347	1.60347	7.81396	7.13277
STT3A	0.00200123	0.0176293	0.493099	-2.02799	1.39861	2.41866
STX2	0.00591622	0.0342374	0.336365	-2.97296	-2.57022	-0.998316
SUCLG1	7.63674e-05	0.00263963	1.60399	1.60399	4.53839	3.85673
SULF2	0.00287239	0.022029	1.69703	1.69703	6.30081	5.5378
SULT1A3	0.00172463	0.0162214	0.30379	-3.29175	-2.13165	-0.412796
SUMF1	0.00114739	0.0126129	1.51097	1.51097	3.99837	3.40289
SUMF2	0.0107848	0.0491819	0.640879	-1.56036	2.28929	2.93116
SUMO2	9.01485e-05	0.00284786	1.51626	1.51626	5.00278	4.40226
SUMO2P17	0.00307418	0.0229347	1.69403	1.69403	1.18753	0.427075
SUPT16H	0.00526538	0.032151	0.516625	-1.93564	2.0489	3.00172
SUPT20H	0.00382965	0.0262545	0.622305	-1.60693	1.62733	2.31163
SUPT4H1	3.40795e-06	0.000511874	1.67315	1.67315	4.47821	3.73564
SURF6	0.0017245	0.0162214	0.32319	-3.09416	-0.961494	0.668053
SWAP70	7.78679e-07	0.000268028	1.7215	1.7215	6.5611	5.77744
SYAP1	1.42035e-05	0.000998594	1.62405	1.62405	6.13648	5.43689
SYDE2	0.000806447	0.0100864	0.379715	-2.63356	-1.60605	-0.209036
SYK	0.00204781	0.0179205	0.570623	-1.75247	1.50375	2.31315
SYNE1	0.00365213	0.0254995	0.534635	-1.87044	2.15745	3.06082
SYNGAP1	0.00277981	0.0215625	0.34674	-2.88401	0.694098	2.22217
TAB2	3.90819e-05	0.00171276	1.61593	1.61593	6.76991	6.07754
TAB3	0.000239979	0.00503804	1.51793	1.51793	8.45864	7.85653
TAF13	0.00762916	0.0399016	1.65569	1.65569	1.48764	0.760207
TAF4B	0.00687583	0.0375636	0.319693	-3.128	-2.34204	-0.6968
TAF9	0.00321525	0.0235957	0.473348	-2.11261	-0.188372	0.890656
TALDO1	1.64005e-06	0.000351908	1.63996	1.63996	7.41659	6.70293
TANGO6	0.00773047	0.040253	0.346835	-2.88321	-1.25339	0.274287
TAX1BP1	0.000200462	0.00454032	1.5479	1.5479	8.02766	7.39734
TBC1D31	0.00397913	0.0268339	0.376779	-2.65408	-1.19588	0.212333
TBC1D4	0.010226	0.047566	0.431488	-2.31756	0.644009	1.85662
TBCE	0.00690688	0.0376533	0.436954	-2.28857	-1.15749	0.0369541
TBRG4	0.00437615	0.0285226	0.455272	-2.19649	0.507115	1.64231
TCEAL4	0.00591583	0.0342374	0.410163	-2.43805	-0.0479521	1.23778
TCEANC2	0.00262488	0.0208433	0.598325	-1.67133	-0.034118	0.706882
TCERG1	0.00197487	0.0174932	0.418597	-2.38893	1.65813	2.9145
TCF3P1	0.00303097	0.0227729	0.44147	-2.26516	-1.78455	-0.60494
TCF4	0.00758437	0.0398059	0.316441	-3.16014	-0.440897	1.21909
TCOF1	0.00154291	0.0152191	0.488387	-2.04756	1.16899	2.20289
TDP1	0.00311301	0.0230745	0.464388	-2.15337	0.445114	1.55171
TECRP2	0.000326175	0.00608247	1.7815	1.7815	1.24242	0.409331
TELO2	0.000487716	0.00756327	0.599966	-1.66676	1.28216	2.01921
TEN1	0.0012633	0.0133369	1.93052	1.93052	3.90095	2.95196
TENM3	0.000332963	0.00614761	0.184104	-5.43171	-3.019	-0.577597
TEPP	0.000306221	0.00586936	2.7404	2.7404	0.491623	-0.962765
TEX10	0.000205714	0.00460214	0.282452	-3.54043	-0.552166	1.27176
TFAP4	0.00386287	0.0263838	0.331343	-3.01802	-2.19855	-0.604946
TFDP2	0.000997295	0.0117276	0.511433	-1.95529	1.6421	2.60948
TFRC	0.00445827	0.0289542	0.520932	-1.91964	2.51312	3.45395
TGFBI	0.000578267	0.00832242	0.249977	-4.00038	0.376632	2.37677
TGIF2	0.000701072	0.00932558	0.282771	-3.53643	-1.68816	0.134139
TGM3	0.000500267	0.00768161	1.53587	1.53587	12.5822	11.9631
TGS1	0.00598112	0.0344642	0.417592	-2.39468	0.144629	1.40446
THADA	0.00296296	0.0224291	0.429866	-2.32631	1.40245	2.62049
THAP7	0.00179228	0.016608	0.399791	-2.50131	-0.782939	0.539743
THOC1	0.000764109	0.00980636	0.261296	-3.82708	-0.685322	1.25092
THSD4	0.00905483	0.0440919	0.399341	-2.50412	0.911169	2.23547
TICAM1	3.3065e-05	0.00155199	1.98616	1.98616	8.92003	7.93004
TIMELESS	0.0029037	0.0221865	0.508255	-1.96752	-0.0480864	0.92829
TIMM23B	0.00752751	0.0396334	0.507992	-1.96854	-0.317188	0.659935
TIMM44	0.000538697	0.00800082	0.348678	-2.86798	-0.309066	1.21097
TIMP2	0.00025941	0.00526208	1.69014	1.69014	9.20642	8.44928
TIMP3	0.00631046	0.035706	0.223131	-4.48167	0.297242	2.46128
TIPARP	8.95967e-06	0.000814037	1.75516	1.75516	8.5671	7.75549
TKFC	0.00195093	0.017407	0.323442	-3.09175	-1.07027	0.558149
TLE1	2.66544e-05	0.00136789	0.424863	-2.3537	-0.183712	1.05122
TLN1	0.00472213	0.0299153	0.46457	-2.15253	3.08686	4.1929
TLR5	0.0105435	0.0485369	0.347683	-2.87619	-1.62957	-0.105414
TMBIM1	0.00025051	0.00516099	1.654	1.654	9.5177	8.79174
TMBIM6	1.57443e-06	0.000346479	1.69893	1.69893	8.34821	7.58359
TMC4	1.91259e-05	0.00112056	4.73499	4.73499	4.09862	1.85526
TMCC3	0.000779692	0.00987656	1.66656	1.66656	5.46014	4.72326
TMEM11	1.15043e-06	0.000296991	1.72751	1.72751	4.06866	3.27997
TMEM116	0.0106021	0.0486849	0.530059	-1.88658	-1.27612	-0.360348
TMEM127	5.3013e-06	0.000640353	1.98145	1.98145	9.22432	8.23777
TMEM132A	4.53975e-05	0.00189888	1.96731	1.96731	6.52846	5.55223
TMEM138	0.00993384	0.046627	0.507259	-1.97138	-0.276833	0.702373
TMEM147-AS1	0.00137259	0.0140508	0.278598	-3.5894	-1.38062	0.463127
TMEM168	0.00173314	0.0162439	0.33934	-2.9469	0.688389	2.24759
TMEM17	0.00171471	0.0162073	0.344567	-2.9022	-1.85612	-0.318976
TMEM185B	0.0005911	0.00845679	0.388959	-2.57097	-1.06605	0.296259
TMEM189	0.00117111	0.0127717	1.68713	1.68713	6.40664	5.65207
TMEM200B	0.000129024	0.00350039	2.44736	2.44736	4.14198	2.85075
TMEM205	0.0034113	0.0245157	0.331806	-3.01381	-1.12477	0.466823
TMEM223	0.0053278	0.0324579	0.285044	-3.50824	-2.74388	-0.93313
TMEM237	0.00441658	0.0287302	0.331814	-3.01374	-0.586427	1.00513
TMEM243	0.000844833	0.0104114	0.254736	-3.92564	-3.03855	-1.06562
TMEM254	0.000775453	0.00987005	1.51706	1.51706	4.0256	3.42432
TMEM265	9.17522e-05	0.00285513	2.80092	2.80092	3.17541	1.68951
TMEM268	0.0109432	0.0497261	0.505659	-1.97762	-0.396987	0.586778
TMEM30A	0.000214446	0.00469904	1.71205	1.71205	5.1472	4.37148
TMEM38A	0.00378962	0.0260828	2.41593	2.41593	2.09268	0.820103
TMEM39A	0.00409413	0.0273527	0.368043	-2.71708	-0.276159	1.1659
TMEM40	4.3435e-08	0.000100963	1.85685	1.85685	8.1241	7.23124
TMEM41B	0.000145727	0.00379764	1.56709	1.56709	4.33928	3.69119
TMEM43	0.00166379	0.0159265	0.480002	-2.08332	2.1604	3.21929
TMEM50A	1.4752e-05	0.00101673	1.59003	1.59003	4.58678	3.91773
TMEM54	0.000560643	0.00821182	1.71841	1.71841	4.08974	3.30867
TMEM56	0.000397707	0.00683047	0.245434	-4.07442	-1.19689	0.82971
TMEM59	1.87503e-07	0.000164716	1.93597	1.93597	7.16026	6.20721
TMEM64	0.00267616	0.021065	0.255202	-3.91846	-2.93474	-0.964458
TMEM68	0.00290635	0.0221898	0.475774	-2.10184	-0.349895	0.721756
TMEM69	0.00148733	0.0148777	1.54547	1.54547	1.67057	1.04252
TMEM86A	0.00292497	0.02226	2.06798	2.06798	5.43332	4.3851
TMEM8A	4.5112e-05	0.00189692	1.80141	1.80141	6.31571	5.46659
TMOD3	0.000184771	0.00435193	1.59532	1.59532	10.2627	9.58889
TMPRSS11A	0.000784661	0.00991082	1.61692	1.61692	6.76996	6.07671
TMPRSS11BNL	0.00296349	0.0224291	0.498986	-2.00407	3.86764	4.87057
TMPRSS13	0.00321902	0.0235957	1.55697	1.55697	4.59234	3.9536
TMPRSS4	0.00690759	0.0376533	1.62495	1.62495	6.37801	5.67762
TMTC4	1.1765e-05	0.000899911	0.165358	-6.0475	-2.47159	0.124749
TMUB1	0.000135078	0.0036171	1.80792	1.80792	3.84645	2.99212
TNC	0.00202124	0.0177444	0.160643	-6.225	-0.232045	2.40603
TNFAIP8L3	9.14464e-05	0.00285513	1.76231	1.76231	4.77376	3.9563
TNFRSF10A	0.00185142	0.0169238	0.251762	-3.972	-1.64015	0.349712
TNFRSF19	2.33708e-05	0.00127598	0.120783	-8.2793	-4.02262	-0.973113
TNFRSF21	0.000379086	0.00667927	1.738	1.738	7.48081	6.68339
TNIK	0.00105772	0.0121023	0.289944	-3.44894	-1.12294	0.663211
TNNC2	0.00177368	0.0164911	2.67285	2.67285	-1.37232	-2.7907
TNRC6B	0.00476191	0.0300981	0.660019	-1.51511	3.71286	4.31228
TNS2	0.00153826	0.0152004	0.364404	-2.74421	-0.352318	1.10407
TNS3	0.000747621	0.00970322	0.267873	-3.73312	0.228765	2.12915
TOB1-AS1	0.00633371	0.0357874	1.81236	1.81236	1.84038	0.982511
TOMM40	0.00652099	0.0364232	0.393966	-2.53829	1.06575	2.40961
TOP2A	0.00126993	0.0133643	0.188838	-5.29555	-0.837712	1.56707
TOP2B	0.00072099	0.00945413	0.493194	-2.0276	2.28974	3.30951
TOPBP1	0.000718288	0.00942617	0.313648	-3.18829	0.402807	2.07559
TOR1AIP2	2.83111e-05	0.00142175	1.72574	1.72574	9.39293	8.60571
TOR4A	0.00241505	0.0198812	1.64284	1.64284	4.20639	3.4902
TP53BP1	0.000258548	0.00525429	0.563726	-1.77391	2.1984	3.02534
TP53INP2	0.000204924	0.00459396	1.85616	1.85616	10.9972	10.1048
TPBG	0.00659151	0.0366427	0.398535	-2.50919	-0.505969	0.821251
TPRA1	1.47876e-05	0.00101673	1.84605	1.84605	5.23631	4.35188
TPRG1	9.01639e-06	0.000814037	1.5743	1.5743	6.24294	5.58823
TPRG1L	1.83527e-05	0.00111985	1.83836	1.83836	6.11337	5.23495
TPX2	0.00251437	0.0203504	0.244247	-4.09422	-0.966565	1.06702
TRAF3IP1	0.002487	0.0202614	0.555418	-1.80045	0.0171141	0.865469
TRAM2	0.00792338	0.0409449	0.344372	-2.90384	-0.791175	0.746785
TRAP1	0.00575821	0.0337485	0.609938	-1.63951	1.96569	2.67896
TRAPPC8	0.00070104	0.00932558	1.55605	1.55605	5.381	4.74312
TREX2	5.9493e-06	0.000673249	2.89131	2.89131	3.65857	2.12685
TRIM16	2.37208e-05	0.00128903	1.63553	1.63553	8.26439	7.55462
TRIM2	9.53072e-07	0.000283321	2.19159	2.19159	7.10684	5.97486
TRIM22	0.000610895	0.00863041	0.317987	-3.14478	0.19218	1.84514
TRIM26	0.00082899	0.0102832	0.598687	-1.67032	2.36269	3.10282
TRIM27	0.00621044	0.035358	0.412622	-2.42352	0.269126	1.54623
TRIM32	0.00729926	0.0388558	0.349008	-2.86527	-1.34893	0.169743
TRIM34	0.00692225	0.0376835	0.365471	-2.7362	-1.54547	-0.0932944
TRIM35	0.00226908	0.0190982	0.427914	-2.33692	1.10502	2.32963
TRIM44	0.000355026	0.00640364	0.220843	-4.52811	0.521544	2.70045
TRIM52	0.00121272	0.0129836	0.61056	-1.63784	0.594196	1.30599
TRIQK	0.00111551	0.0124402	0.321247	-3.11287	-2.83213	-1.19388
TRMT11	0.00726044	0.0387708	0.34174	-2.92621	-1.86321	-0.314181
TRMT2A	0.00562625	0.033498	0.619168	-1.61507	1.41327	2.10487
TRPM1	0.00921478	0.0445816	0.3235	-3.09119	-1.76627	-0.138105
TRPM7	0.00152265	0.0150824	0.590574	-1.69327	2.35071	3.11052
TRUB1	0.00109724	0.0123538	0.309161	-3.23456	-2.87762	-1.18405
TSC22D4	0.000576583	0.00831266	1.55418	1.55418	6.74993	6.11377
TSEN2	3.89287e-05	0.00171276	0.256194	-3.90329	-1.86346	0.101235
TSG101	0.000200147	0.00454032	1.58052	1.58052	6.4051	5.7447
TSPAN10	0.00367457	0.0256036	1.80566	1.80566	2.33677	1.48424
TSPAN14	1.5379e-05	0.00104564	1.67265	1.67265	8.25013	7.50799
TSPAN6	0.00155553	0.015307	1.60701	1.60701	5.62199	4.93761
TSPYL1	1.23695e-07	0.000162589	1.82979	1.82979	5.85469	4.98301
TSPYL4	0.00105475	0.0120766	2.5514	2.5514	3.77036	2.41907
TSR1	0.00663603	0.0367305	0.486647	-2.05488	1.44215	2.4812
TST	4.21485e-05	0.00180488	1.75209	1.75209	5.12268	4.31361
TTC13	0.00885774	0.0435429	0.416914	-2.39857	-1.1166	0.14558
TTC28	0.00304691	0.0228511	0.317668	-3.14794	-0.0827077	1.5717
TTC3	0.00100825	0.011806	0.574036	-1.74205	2.74279	3.54358
TTC9	7.08545e-05	0.00251511	1.80131	1.80131	10.2916	9.44255
TTF2	0.00619469	0.0353068	0.40169	-2.48948	1.38144	2.69728
TTYH1	0.00120857	0.0129597	1.57536	1.57536	2.88602	2.23034
TUBBP1	0.00370093	0.0256811	0.343135	-2.9143	-0.900337	0.642814
TUBBP5	0.00084452	0.0104114	3.16376	3.16376	1.88078	0.219135
TUBGCP4	0.00678829	0.0372117	0.536536	-1.86381	1.05941	1.95766
TUBGCP5	0.00225769	0.0190217	0.296564	-3.37195	-0.781764	0.971819
TUFT1	0.000153784	0.00393315	1.68414	1.68414	8.94247	8.19046
[truncated: 183 more rows]

## Sheet: Sheet 3 | Cumulative e-liquid
Table S3. Differentially expressed genes (DEGs) by cumulative e-liquid (vaping dose) exposure (linear trend)
Gene ID	P-value (Trend)	FDR step up (Trend)	Ratio (Low exposure vs. Non-user)	Ratio (High exposure vs. Non-user)	Fold change (Trend)*
LINC01943	8.33407e-08	0.000260356	0.533405	0.284521	2.13745
CCDC86	1.69655e-06	0.000460578	0.638212	0.407315	-2.41401
AC023830.3	1.16285e-06	0.000460578	2.50492	6.27464	1.78271
RN7SL200P	1.28668e-06	0.000460578	1.61924	2.62193	1.83857
CLDN23	1.09693e-06	0.000460578	1.65426	2.73658	1.85458
OASL	2.28718e-06	0.000460578	1.56647	2.45384	1.88959
RNU1-27P	3.33299e-06	0.000460578	1.68865	2.85155	1.90741
RNU1-28P	3.33299e-06	0.000460578	2.34232	5.48647	1.90741
RNU1-1	3.39094e-06	0.000460578	1.66609	2.77584	1.90781
RNU1-2	3.39094e-06	0.000460578	1.73568	3.0126	1.90781
RNU1-3	3.39094e-06	0.000460578	1.81072	3.27872	1.90781
RNU1-4	3.39094e-06	0.000460578	2.15897	4.66114	1.90781
RNVU1-18	3.39094e-06	0.000460578	0.531344	0.282327	1.90781
U1	1.86393e-06	0.000460578	2.46042	6.05368	1.91064
UPK2	2.06252e-06	0.000460578	2.03566	4.14393	1.94169
RNVU1-7	8.97464e-07	0.000460578	2.594	6.72883	2.00169
AC068580.3	1.03306e-06	0.000460578	1.72532	2.97672	2.00353
ZNF788	3.22059e-06	0.000460578	1.51013	2.28049	2.0669
SNORD17	6.40815e-07	0.000460578	3.14879	9.91486	2.09316
AC007163.1	2.0066e-06	0.000460578	1.94351	3.77722	2.16859
AP005233.2	1.37598e-06	0.000460578	1.66242	2.76363	2.41073
ABHD11-AS1	1.05877e-06	0.000460578	1.76046	3.09922	2.50492
MAPK8IP1P2	3.33578e-06	0.000460578	2.12695	4.5239	4.5339
VSIR	4.08019e-06	0.000531105	2.16859	4.70278	1.71197
CDR2L	4.25233e-06	0.000531371	1.6249	2.64029	1.71024
EIF2AK4	4.91512e-06	0.000548387	1.8897	3.57096	-1.93034
DYNLL2	4.81771e-06	0.000548387	1.51104	2.28324	1.50056
DENND1C	4.57714e-06	0.000548387	1.87182	3.5037	1.57331
CENPJ	5.77872e-06	0.000582346	1.61319	2.60237	-2.2919
SNORD3A	5.73954e-06	0.000582346	1.87906	3.53085	1.81914
DRD4	5.76771e-06	0.000582346	2.00449	4.01799	2.57796
LINC02178	6.10434e-06	0.000595936	1.6146	2.60692	1.63845
SCARNA18	6.86489e-06	0.000649876	1.69566	2.87525	2.21476
DTYMK	7.87481e-06	0.000668992	2.84507	8.09443	-2.041
AC007191.1	7.9234e-06	0.000668992	1.58692	2.51831	1.6249
KLF3-AS1	7.88658e-06	0.000668992	1.51049	2.28159	1.76641
AL049569.1	7.40905e-06	0.000668992	1.67335	2.8001	2.2304
LINC01705	8.17162e-06	0.000671794	1.72452	2.97397	1.86858
SMO	8.96889e-06	0.000718431	1.79692	3.22893	-1.93585
MISP3	9.27698e-06	0.000724532	2.16379	4.68198	1.77597
PRR36	1.01356e-05	0.000753894	2.15634	4.6498	2.15906
AC005786.3	1.01162e-05	0.000753894	2.89106	8.35824	2.594
FAM89B	1.06604e-05	0.000764762	0.505793	0.255826	1.67837
RN7SL778P	1.07713e-05	0.000764762	1.80727	3.26622	1.94895
FASTKD2	1.35811e-05	0.000766256	1.56663	2.45434	-2.14051
TNK2	1.20771e-05	0.000766256	2.11523	4.4742	1.53282
ROGDI	1.17776e-05	0.000766256	2.12363	4.5098	1.56669
AC098614.1	1.46499e-05	0.000766256	1.68415	2.83637	1.5841
ZNF628	1.34385e-05	0.000766256	1.53784	2.36495	1.61977
AL356356.1	1.27077e-05	0.000766256	1.75805	3.09075	1.65361
TMUB1	1.47168e-05	0.000766256	1.50169	2.25509	1.66413
TRIM17	1.37623e-05	0.000766256	1.61594	2.61125	1.70692
RN7SL381P	1.3448e-05	0.000766256	1.92609	3.70982	1.71231
CDC42EP1	1.23391e-05	0.000766256	1.80472	3.25701	1.71582
AC017002.3	1.44752e-05	0.000766256	1.7616	3.10323	1.89914
AC072022.1	1.43346e-05	0.000766256	1.69956	2.88851	1.90598
PDE4C	1.27639e-05	0.000766256	2.02024	4.08136	2.02277
SAMD11P1	1.19473e-05	0.000766256	1.60187	2.566	2.12364
IL17REL	1.40822e-05	0.000766256	1.89914	3.60672	2.14177
SNORA67	1.20271e-05	0.000766256	0.452025	0.204327	3.11455
HAUS4	1.55423e-05	0.000795972	5.33102	28.4198	1.53877
BNC2	1.6046e-05	0.000808512	1.76726	3.12322	-2.3422
GPRC5A	1.70771e-05	0.000823641	1.85747	3.45019	1.69934
RN7SL172P	1.74009e-05	0.000823641	2.01897	4.07624	1.72256
AL356481.2	1.70186e-05	0.000823641	1.71743	2.94956	1.84697
AC133644.2	1.73489e-05	0.000823641	1.5238	2.32195	1.90413
AC027117.2	1.8727e-05	0.000873181	1.91897	3.68244	2.07087
SPRR5	1.94277e-05	0.00089253	1.71215	2.93145	1.76384
DRAP1	2.21562e-05	0.000941877	1.78271	3.17804	1.52011
ZNF219	2.13965e-05	0.000941877	1.60729	2.5834	1.53631
C9orf16	2.22062e-05	0.000941877	1.53012	2.34127	1.63984
AC124287.1	2.18934e-05	0.000941877	2.1375	4.56892	2.18501
GP1BB	2.23108e-05	0.000941877	1.78455	3.1846	2.5863
AC009088.3	2.13571e-05	0.000941877	1.7006	2.89204	2.84507
MAFG	2.27473e-05	0.000947503	2.09559	4.39148	1.53078
ST14	2.5882e-05	0.000974162	2.07087	4.2885	1.53692
CDKN1B	2.48064e-05	0.000974162	1.73774	3.01974	1.54512
SLC25A25	2.54934e-05	0.000974162	1.57344	2.47571	1.55836
BCL3	2.54888e-05	0.000974162	2.00353	4.01413	1.59836
HIST3H2BB	2.58172e-05	0.000974162	2.63209	6.92788	1.70355
AC093525.10	2.5807e-05	0.000974162	1.90598	3.63277	1.85114
AC023590.1	2.56566e-05	0.000974162	1.58071	2.49863	1.91897
CYP2F2P	2.40192e-05	0.000974162	1.74089	3.03071	2.13867
FRAS1	2.73433e-05	0.00100021	1.65061	2.72452	-1.82641
LENG9	2.94556e-05	0.00100021	1.60597	2.57914	1.64813
RN7SL127P	2.86542e-05	0.00100021	1.72068	2.96075	1.69344
AL365436.2	2.86283e-05	0.00100021	1.60792	2.5854	1.69404
RN7SL608P	2.89407e-05	0.00100021	2.13301	4.54974	1.78773
SCARNA6	2.77132e-05	0.00100021	1.73545	3.0118	1.94146
RSAD2	2.92887e-05	0.00100021	1.90965	3.64678	1.95633
AC211486.2	2.82015e-05	0.00100021	1.54625	2.3909	1.99089
AC004678.1	2.90138e-05	0.00100021	1.68432	2.83693	2.34232
RWDD2B	3.10976e-05	0.00100153	1.96411	3.85773	-1.94639
AC073335.2	3.10548e-05	0.00100153	1.73594	3.01349	1.58071
LINC00216	3.08323e-05	0.00100153	1.87961	3.53295	1.58388
CRB3	3.01421e-05	0.00100153	1.75772	3.08958	1.6489
TMEM132A	2.99697e-05	0.00100153	1.88821	3.56532	1.67825
ZNF827	3.23723e-05	0.00100302	0.654912	0.42891	-1.87082
PET100	3.24279e-05	0.00100302	1.96398	3.85721	1.56879
ATP13A2	3.19185e-05	0.00100302	1.52516	2.32612	1.69705
STMN1P1	3.20733e-05	0.00100302	1.73237	3.00111	2.09043
ZBTB41	3.34352e-05	0.00102404	1.82575	3.33337	-2.14792
SMIM29	3.40294e-05	0.00102443	1.53236	2.34814	1.5728
SNORA57	3.4104e-05	0.00102443	1.50327	2.25983	1.89561
ACY1	3.61087e-05	0.00102549	1.73758	3.0192	-2.02907
TECRP2	3.58957e-05	0.00102549	1.81522	3.29503	1.54181
ISG15	3.59189e-05	0.00102549	1.85114	3.42671	1.72371
PRICKLE4	3.4736e-05	0.00102549	1.51369	2.29125	1.76418
RN7SL300P	3.50803e-05	0.00102549	1.56585	2.4519	1.85948
SNORA80A	3.54777e-05	0.00102549	1.5841	2.50937	2.29675
AC073592.3	3.77505e-05	0.00106245	0.489849	0.239952	1.74089
GPR153	3.8245e-05	0.00106676	0.569198	0.323986	1.54986
SCARNA12	3.87313e-05	0.00107077	1.50548	2.26648	1.64553
ALDH5A1	4.0529e-05	0.00107917	1.76239	3.10602	-1.99715
C7orf50	4.07623e-05	0.00107917	1.70281	2.89955	1.50185
DAPK3	4.02499e-05	0.00107917	1.78431	3.18378	1.60548
KRT7	4.03667e-05	0.00107917	1.50889	2.27674	1.80454
TNK2-AS1	3.95223e-05	0.00107917	2.72138	7.40594	1.83641
PTN	4.16474e-05	0.00109333	2.15599	4.64831	-1.91721
KLF16	4.39115e-05	0.00112599	1.5616	2.43859	1.54409
DUSP8	4.49355e-05	0.00112599	2.11157	4.45873	1.71064
AL109923.1	4.44625e-05	0.00112599	2.39923	5.75632	1.75204
ZACN	4.41393e-05	0.00112599	2.14412	4.59726	1.80483
RN7SKP48	4.37703e-05	0.00112599	1.70878	2.91992	1.86559
AC068587.10	4.50539e-05	0.00112599	2.18501	4.77428	2.63209
KCNT1	4.59146e-05	0.00112943	1.66085	2.75841	1.66334
AC023830.1	4.73979e-05	0.00115072	0.663526	0.440267	1.71215
CEMP1	4.7517e-05	0.00115072	1.5391	2.36883	2.46484
SPRY2	4.88603e-05	0.00116519	1.72668	2.98143	-2.41785
AC107464.2	4.87166e-05	0.00116519	1.62335	2.63527	2.15599
EHD1	5.04572e-05	0.00119415	1.80168	3.24607	1.53503
SNRPN	5.15623e-05	0.0012021	1.63408	2.67022	-2.2522
CBX4	5.15621e-05	0.0012021	2.14488	4.60053	1.58769
RN7SL166P	5.20551e-05	0.00120459	1.90413	3.62569	1.63092
RN7SL2	5.24483e-05	0.00120477	1.53179	2.34639	1.6714
TTYH1	5.32896e-05	0.00121111	1.58735	2.51969	1.55895
TMEM91	5.37313e-05	0.00121111	2.07536	4.30713	1.63439
AC105233.6	5.38873e-05	0.00121111	1.71193	2.9307	2.72138
RN7SL263P	5.48168e-05	0.00121452	1.63557	2.6751	1.55715
SRF	5.72727e-05	0.00122548	2.52991	6.40046	1.51296
AC084880.1	5.66609e-05	0.00122548	2.27672	5.18347	1.68432
AC092053.2	5.70718e-05	0.00122548	1.68842	2.85075	1.73237
AC087741.3	5.6721e-05	0.00122548	3.3848	11.4569	1.73594
RN7SL44P	5.61553e-05	0.00122548	2.82517	7.9816	1.82318
TMTC4	6.06135e-05	0.0012259	1.76351	3.10996	-2.02489
MAFK	5.97862e-05	0.0012259	1.99089	3.96364	1.50812
SNORA73B	5.83126e-05	0.0012259	2.59014	6.70881	1.60501
BASP1	5.98497e-05	0.0012259	1.95178	3.80944	1.61275
RN7SL1	5.90522e-05	0.0012259	1.61907	2.6214	1.63194
AC022400.6	6.0593e-05	0.0012259	0.601491	0.361792	1.71743
AC006064.5	6.02628e-05	0.0012259	1.72921	2.99015	1.94351
RPL35P1	6.17233e-05	0.00123269	0.556241	0.309404	-2.23817
ST6GAL2	6.23446e-05	0.00123269	1.6365	2.67813	-2.16852
HSPB8	6.19508e-05	0.00123269	0.602192	0.362635	1.60712
KRT80	6.31569e-05	0.00123449	0.627194	0.393372	1.58531
AL449106.1	6.34371e-05	0.00123449	1.68441	2.83723	1.76564
SNORA2C	6.36214e-05	0.00123449	1.68441	2.83723	1.91704
BEND3	6.58103e-05	0.0012613	1.51421	2.29284	-2.06586
AL139099.5	6.57928e-05	0.0012613	0.492836	0.242887	1.63843
BCRP8	6.64312e-05	0.00126543	1.54404	2.38407	2.38249
RN7SL262P	6.70263e-05	0.00126903	0.603674	0.364423	1.76161
GLIS2	6.74526e-05	0.00126941	1.68338	2.83375	1.5704
ACTG1P11	7.09639e-05	0.00128145	0.657743	0.432627	1.68441
ACTG1P2	7.09639e-05	0.00128145	0.558517	0.311941	1.68441
AC010271.1	7.02673e-05	0.00128145	0.650594	0.423272	1.72452
AC145285.7	6.91473e-05	0.00128145	1.50336	2.26008	1.76351
C15orf39	7.22927e-05	0.00128418	0.611806	0.374307	1.54746
PRRT3	7.20025e-05	0.00128418	0.655634	0.429856	1.58145
RN7SL18P	7.27077e-05	0.00128418	1.52429	2.32347	1.88372
LINC01003	7.27592e-05	0.00128418	0.636759	0.405462	2.07586
MPDU1	7.49643e-05	0.00130211	0.584824	0.34202	1.52723
SCARNA7	7.54422e-05	0.00130211	0.519707	0.270095	1.62257
CDC42-IT1	7.51781e-05	0.00130211	0.638279	0.4074	1.98383
TRIM11	7.95968e-05	0.00135353	0.66071	0.436537	1.58431
LMO2	7.97211e-05	0.00135353	1.65406	2.7359	1.58472
AC021491.2	8.07661e-05	0.00135652	1.59071	2.53035	2.01897
BX284632.1	8.04459e-05	0.00135652	1.60511	2.57637	2.02772
ZNF658	8.22285e-05	0.00136639	1.71265	2.93316	-2.20521
HELZ2	8.18263e-05	0.00136639	1.54155	2.37636	1.53686
RPLP1	8.62958e-05	0.00139683	1.52486	2.32521	1.5449
NTHL1	8.57888e-05	0.00139683	1.97496	3.90046	1.57893
TJP3	8.52247e-05	0.00139683	1.60715	2.58292	1.58684
U73169.1	8.47837e-05	0.00139683	2.2304	4.97469	2.01575
MAOB	8.88001e-05	0.00140107	2.02252	4.09059	-1.88641
CD1A	8.75246e-05	0.00140107	0.600384	0.360461	-1.82042
BAD	8.81395e-05	0.00140107	1.75204	3.06966	1.53628
SNORA71C	8.86777e-05	0.00140107	1.73975	3.02673	2.00114
BBC3	9.04579e-05	0.00142005	1.50626	2.26883	1.60612
MSANTD3	9.29914e-05	0.00143806	1.85133	3.42743	-1.94013
SNHG12	9.3446e-05	0.00143806	0.529586	0.280461	1.54135
IER5	9.24092e-05	0.00143806	1.50961	2.27892	1.58507
MGAT1	9.40002e-05	0.00143949	1.53635	2.36038	1.60126
AL031282.2	9.96646e-05	0.00150693	1.63843	2.68444	1.54155
SNORA71E	9.96491e-05	0.00150693	1.8316	3.35474	2.27374
SNCG	0.000103335	0.00153724	1.60201	2.56642	1.6062
KCNK12	0.000103247	0.00153724	1.64075	2.69206	2.04791
SDC4	0.000104425	0.00154608	1.7136	2.93643	1.51226
PPIL1	0.000106621	0.00154922	1.78828	3.19794	-2.21803
CLCF1	0.000105884	0.00154922	1.51232	2.28711	1.51071
SNORA48	0.000105198	0.00154922	1.52732	2.33271	1.70077
AC007731.4	0.000106414	0.00154922	1.79007	3.20435	1.87182
UBALD2	0.000107198	0.00155039	1.65361	2.73443	1.63229
AC104996.2	0.000109131	0.0015545	1.84697	3.41131	1.50889
TNFRSF12A	0.000109493	0.0015545	1.50557	2.26673	1.60307
RN7SL3	0.000108131	0.0015545	1.80913	3.27295	1.62825
RN7SL451P	0.000109969	0.0015545	1.99405	3.97623	1.89543
RN7SL804P	0.000112384	0.00158148	1.69404	2.86979	1.7679
AC005005.4	0.000114357	0.00159487	1.58	2.49639	1.73568
CLDN4	0.000116756	0.00161392	1.54464	2.38592	1.53518
AC093367.1	0.000116749	0.00161392	1.76564	3.11749	1.81522
ATP5E	0.000119234	0.00164091	1.79737	3.23053	1.52368
AC093249.6	0.000120455	0.00165045	1.64099	2.69286	1.73758
AP005329.3	0.000121203	0.00165344	1.56676	2.45472	2.18135
EPPK1	0.000124201	0.00168697	1.62293	2.6339	1.68637
WBP2	0.000127026	0.00170646	0.646457	0.417907	1.52896
MTND5P25	0.000127347	0.00170646	1.53344	2.35143	1.62788
AC136469.2	0.000126896	0.00170646	0.500714	0.250714	1.71193
TNFRSF19	0.000130375	0.00172629	0.621998	0.386881	-2.21635
PPP1R9A	0.000132086	0.00172629	0.650696	0.423405	-2.08061
PPCDC	0.000131481	0.00172629	0.58853	0.346367	1.50852
FAM102A	0.000132323	0.00172629	1.57925	2.49404	1.51163
HIST3H2A	0.000133727	0.00172629	0.621413	0.386154	1.62748
SNORA73A	0.000132296	0.00172629	0.632945	0.40062	1.69344
AC015912.3	0.000133384	0.00172629	1.51867	2.30637	1.69956
LINC00857	0.000133312	0.00172629	0.531888	0.282905	1.74715
SYCN	0.000135549	0.00174262	0.60098	0.361177	2.07403
CHIC2	0.000136407	0.00174646	1.93133	3.73002	1.50352
NNT	0.000138853	0.00177051	4.56888	20.8746	-1.89064
AC019080.1	0.000140512	0.00177847	1.53566	2.35824	-2.21227
FAM222B	0.000147154	0.00179727	2.0298	4.12008	1.50227
SLC2A4RG	0.000145147	0.00179727	1.56506	2.4494	1.5227
LINC00887	0.00014728	0.00179727	2.41073	5.81161	1.54269
CYR61	0.00014382	0.00179727	2.18135	4.7583	1.56229
AC073592.5	0.000146864	0.00179727	1.66455	2.77071	1.65061
C5orf66-AS1	0.000144753	0.00179727	1.93267	3.7352	1.66912
TMEM265	0.000142913	0.00179727	0.590613	0.348824	2.04154
TMEM200B	0.00015101	0.00182851	0.558935	0.312408	1.7589
AC103563.7	0.000152238	0.00183627	0.587715	0.345409	1.76239
IER2	0.000156222	0.00186274	0.624066	0.389458	1.55943
PTGER1	0.000156136	0.00186274	0.570987	0.326026	1.80855
PRKCA	0.000161087	0.00187065	0.651865	0.424928	-1.69777
ZNF507	0.000160037	0.00187065	1.61698	2.61463	-1.52267
ANKRD42	0.000158414	0.00187065	0.631932	0.399338	1.51867
MRPL41	0.000159419	0.00187065	0.624827	0.390408	1.5244
RN7SL521P	0.000163625	0.00187065	1.50513	2.26542	1.61222
AC240504.1	0.000163172	0.00187065	0.638838	0.408113	1.61907
RN7SL43P	0.000162747	0.00187065	0.532647	0.283713	1.78242
TSPAN10	0.000162696	0.00187065	0.558434	0.311849	1.78788
B4GALT4-AS1	0.000164071	0.00187065	1.63124	2.66095	1.79057
AC005391.1	0.000159846	0.00187065	1.69705	2.87999	1.81072
RN7SL621P	0.00016337	0.00187065	1.52368	2.3216	2.01631
PPDPF	0.000166066	0.00187967	0.556734	0.309953	1.57493
POLR3K	0.000166963	0.00187994	0.489066	0.239185	-2.04241
ROR1	0.000170891	0.00188645	0.566676	0.321122	-2.13287
KATNAL1	0.000170199	0.00188645	1.61179	2.59786	-2.00913
AC093525.8	0.000168817	0.00188645	1.79057	3.20614	1.51369
EPN1	0.000169129	0.00188645	1.53628	2.36016	1.5184
SPNS3	0.00017076	0.00188645	1.86147	3.46509	1.64641
AC132872.3	0.000172862	0.00189512	1.61275	2.60097	1.80168
AC007292.1	0.000177025	0.00191305	1.60612	2.57962	1.51104
PIM3	0.000176222	0.00191305	0.53734	0.288735	1.59783
CDH18	0.000176862	0.00191305	0.664919	0.442117	1.82185
AC109454.4	0.000177588	0.00191305	0.52827	0.279069	2.11157
MAP1LC3A	0.000180619	0.00193237	1.59836	2.55475	1.53487
RN7SL11P	0.000180079	0.00193237	2.38249	5.67628	1.89772
RN7SL359P	0.000186594	0.00198949	0.603176	0.363821	1.74808
ACACB	0.000189603	0.00201062	0.484059	0.234313	-1.79778
FAM129B	0.000189938	0.00201062	0.605237	0.366312	1.53023
CDKN1C	0.000190507	0.00201062	1.87665	3.52181	1.60259
PTPRS	0.000198969	0.00203131	0.426948	0.182285	-1.51564
ZNF358	0.000193457	0.00203131	0.516357	0.266624	1.57295
SPATA2L	0.000197795	0.00203131	0.523272	0.273813	1.58094
ZNF524	0.000198372	0.00203131	2.02772	4.11165	1.60628
ARHGEF2	0.000196033	0.00203131	0.639071	0.408412	1.61698
AL591438.2	0.000196508	0.00203131	0.622369	0.387344	1.64099
PSCA	0.000197547	0.00203131	0.62773	0.394045	1.86059
WFIKKN1	0.000199929	0.00203445	1.54746	2.39463	1.704
AC113410.3	0.000201958	0.0020418	1.50952	2.27866	2.14412
ABCC4	0.000202715	0.00204284	1.62526	2.64148	-1.87475
AP003733.4	0.000206	0.00206265	0.643107	0.413587	1.56506
AC211486.4	0.000207611	0.00207213	1.60677	2.58172	2.59014
HTR7P1	0.000210964	0.00208561	1.92798	3.71712	1.73582
DPM3	0.000210204	0.00208561	0.585009	0.342235	1.85119
PSORS1C2	0.000210441	0.00208561	1.68641	2.84397	2.20916
SSSCA1-AS1	0.000213142	0.00210049	0.573172	0.328527	1.69717
AC010207.1	0.00021683	0.00212344	0.642348	0.41261	1.67335
WWTR1-AS1	0.000217888	0.00212713	1.66912	2.78597	1.69928
NFKB2	0.000220302	0.00213575	1.50185	2.25557	1.51537
ACHE	0.000220822	0.00213575	1.84553	3.40598	1.6365
AC103691.1	0.000220589	0.00213575	1.63984	2.68906	1.70281
SNORA17B	0.00022287	0.0021489	1.53061	2.34278	2.08591
PORCN	0.000223642	0.00214972	1.59593	2.54698	1.72124
TMEM243	0.000226008	0.0021658	0.612075	0.374636	-2.0152
AC005921.3	0.000228247	0.00217392	0.579289	0.335576	1.51013
AC145207.2	0.000227706	0.00217392	0.638447	0.407615	3.3848
CLTB	0.000229303	0.00217734	1.58769	2.52076	1.51807
AC099676.1	0.000235041	0.00221363	0.414248	0.171602	1.50548
CPTP	0.000236405	0.00221363	1.66157	2.76082	1.54256
AC108134.1	0.000234556	0.00221363	1.7986	3.23496	1.5616
CCDC96	0.000236424	0.00221363	0.586109	0.343524	1.66157
SNORD15B	0.000237377	0.00221363	0.655226	0.429321	2.19201
CNFN	0.000238835	0.0022206	0.549324	0.301756	1.5796
SLURP2	0.000241502	0.00223211	0.594485	0.353413	1.54128
USP13	0.000242474	0.00223448	0.625148	0.39081	-1.91179
FBLN1	0.00024343	0.00223669	0.60662	0.367988	-1.97516
PRR13P5	0.000246681	0.00225331	1.98383	3.9356	1.82005
NCAPH	0.000250261	0.00227935	1.71582	2.94403	-2.00781
C19orf35	0.000252175	0.0022901	1.81383	3.28999	1.62526
AL356488.2	0.000256782	0.00230624	0.550057	0.302563	1.50557
KRT17	0.000257644	0.00230624	1.82185	3.31915	1.61842
NAP1L6	0.000254902	0.00230624	0.656481	0.430967	1.70146
AC010761.5	0.000256691	0.00230624	1.54512	2.38741	2.89106
AL391422.3	0.000261609	0.0023152	1.60259	2.56829	1.54464
UBALD1	0.000261019	0.0023152	1.71024	2.92491	1.55402
GLMP	0.000263648	0.00232255	2.46484	6.07543	1.5442
AC132938.6	0.000263926	0.00232255	0.575621	0.331339	1.63408
AL360268.1	0.000265923	0.00233355	0.436318	0.190374	1.99405
KDF1	0.000272783	0.00236919	0.581162	0.337749	1.50866
LMNTD2	0.000273018	0.00236919	1.5611	2.43704	1.5176
SNORA49	0.000278626	0.002403	0.583488	0.340458	1.61934
AC005726.5	0.000279221	0.002403	0.597006	0.356416	2.46042
TMEM147-AS1	0.000284477	0.00241725	1.50352	2.26056	-1.81649
PFAS	0.000286503	0.00241725	0.487442	0.237599	-1.79814
ARRDC1	0.000285902	0.00241725	0.610383	0.372568	1.50513
AL139393.2	0.000287841	0.00241725	2.5063	6.28155	1.60201
KIF26A	0.000281851	0.00241725	0.642859	0.413267	1.6478
AC113189.4	0.000286681	0.00241725	1.65162	2.72784	2.39923
OAF	0.000289578	0.00242518	1.51071	2.28226	-2.15825
LAMA2	0.000290339	0.00242518	1.85458	3.43946	-1.88794
ASB13	0.000295038	0.00243995	1.53518	2.35677	-1.79072
AC093799.2	0.000296012	0.00243995	1.53868	2.36753	1.56585
RN7SL396P	0.000295235	0.00243995	0.631323	0.398569	1.61141
ZNRF1	0.000301438	0.00247813	1.51807	2.30455	1.6063
RN7SL604P	0.000304771	0.00249896	1.5796	2.49514	1.8035
BUB1B	0.000307673	0.00251359	0.636605	0.405266	-1.91105
ZP3	0.000310904	0.00251623	0.603108	0.363739	1.66798
KRTAP5-AS1	0.00031077	0.00251623	0.460907	0.212435	1.91591
INTS6-AS1	0.000311924	0.00251796	0.516644	0.266921	1.80021
SCFD2	0.00031516	0.00252363	0.589752	0.347808	-1.84164
AC074143.1	0.000315858	0.00252363	0.590048	0.348157	2.13301
FTH1P15	0.000322652	0.0025648	0.555944	0.309074	2.05126
ASB16-AS1	0.00032443	0.00257239	1.96486	3.86067	1.63124
RN7SL480P	0.000326905	0.00258545	1.54256	2.37948	1.90464
AURKA	0.000329479	0.00259922	1.6489	2.71889	-2.04471
OCLM	0.000332038	0.00261281	1.53332	2.35108	1.59717
AC008894.3	0.000335829	0.00262282	0.64799	0.419892	1.6146
NCS1	0.000338056	0.00263364	1.55255	2.4104	-1.71293
TMEM160	0.000347422	0.00269316	0.646576	0.418061	1.70877
ADIRF	0.000364829	0.00280721	0.617055	0.380757	1.50336
SMIM22	0.000363622	0.00280721	0.644015	0.414755	1.80694
DCLRE1A	0.000380173	0.00289673	1.8097	3.27501	-1.7723
JUND	0.000382253	0.0029055	2.13867	4.57389	1.54618
AC245060.5	0.000383346	0.00290673	0.596421	0.355719	1.72921
AC068491.4	0.00038563	0.00291697	1.56229	2.44074	1.57344
BOC	0.000388907	0.00292758	1.60548	2.57756	-1.93665
KDR	0.000389998	0.00292873	0.574243	0.329755	-1.90114
AC073592.6	0.000406763	0.00304731	0.472915	0.223649	1.60597
ZWINT	0.000409046	0.00305708	0.564238	0.318364	-2.05011
SNORA68	0.000411929	0.00307128	0.527855	0.278631	1.9256
TOPBP1	0.000413282	0.00307403	1.78061	3.17058	-1.50839
KRT86	0.000422104	0.00312477	1.78061	3.17058	2.10263
AC233723.1	0.000423769	0.00312968	1.57331	2.47532	1.95178
CST6	0.00042624	0.0031405	0.53581	0.287093	1.55255
LRIG3	0.000437754	0.00315934	0.52453	0.275132	-1.99172
RNF208	0.000434306	0.00315934	0.521081	0.271525	1.54847
MUC6	0.000431439	0.00315934	1.79361	3.21703	1.70576
RAB43	0.000430088	0.00315934	0.575482	0.331179	2.14228
RN7SL664P	0.000440214	0.00316118	0.57682	0.332722	1.63335
TMEM171	0.0004422	0.00316118	1.85119	3.4269	1.70316
AC131238.1	0.000441379	0.00316118	0.473571	0.22427	1.72668
AC010331.1	0.000441953	0.00316118	1.52011	2.31075	1.79692
KIF4A	0.000452073	0.00321703	2.57796	6.64589	-2.01369
AC004233.3	0.00045414	0.00321708	0.519452	0.269831	1.56647
CDC42EP5	0.000453443	0.00321708	0.650648	0.423343	1.81383
GPR132	0.000455986	0.00322285	0.593078	0.351742	1.78381
METTL12	0.00045953	0.00323327	0.489955	0.240056	1.52633
CPLX1	0.000460871	0.00323542	1.71064	2.92628	1.96486
RNU1-134P	0.000463496	0.00323688	1.50056	2.25167	1.54615
HSP90AA1	0.000465749	0.00323688	0.59866	0.358394	1.72178
TDRD12	0.000464394	0.00323688	0.642323	0.412579	1.82298
AC026202.2	0.000468062	0.00324219	1.53503	2.35633	1.78455
METRNL	0.00047132	0.00324577	0.518045	0.26837	1.51695
RN7SKP227	0.000472735	0.00324577	0.565718	0.320037	1.51817
LINGO3	0.000470907	0.00324577	0.63514	0.403403	1.69907
PROSER2	0.000475936	0.00326058	0.588833	0.346724	1.52189
MMP24-AS1	0.000478173	0.00326874	1.5184	2.30554	1.55282
HS3ST6	0.000480103	0.00327477	1.68637	2.84383	1.56072
PPP1CB	0.000485713	0.00329737	0.594551	0.353491	1.50381
TICAM1	0.000485255	0.00329737	0.564002	0.318098	1.55908
AL645608.8	0.000486584	0.00329737	0.663759	0.440576	1.56676
MARS2	0.000489367	0.00330905	0.577038	0.332973	-1.94
MAFF	0.000495573	0.003328	1.51163	2.28503	1.51464
RN7SL705P	0.000495551	0.003328	0.580452	0.336924	1.93806
FZD10-AS1	0.000503972	0.00337133	1.53023	2.34159	1.5152
LEKR1	0.000509616	0.00339455	1.82608	3.33459	1.62216
SNORA5A	0.000511671	0.00340098	1.57789	2.48975	1.88298
HMGN4	0.000516951	0.00342151	1.50227	2.25682	-1.72655
BAG3	0.000522726	0.00345242	0.642743	0.413119	1.86147
SNORA71A	0.000525025	0.00346029	1.67837	2.81692	1.67031
COX14	0.000532333	0.00348041	0.615401	0.378719	-1.79874
STXBP4	0.000533265	0.00348041	0.547951	0.30025	-1.79167
TMEM189	0.000533177	0.00348041	0.467178	0.218255	1.51946
AP000553.1	0.000533648	0.00348041	0.506288	0.256328	1.93133
AC015712.1	0.000536759	0.00349341	0.593901	0.352719	1.80472
CFAP97	0.000539964	0.00350696	0.600614	0.360737	-1.67503
FLJ31356	0.000542959	0.00351909	1.58271	2.50498	1.78886
AP001107.2	0.000546124	0.00353228	1.50875	2.27631	4.56888
NREP	0.0005529	0.00353986	0.602131	0.362562	-2.02642
FAM222A	0.000551272	0.00353986	1.78886	3.20003	1.57789
ZNF442	0.000555228	0.00353986	1.70717	2.91444	1.64057
C2	0.000555036	0.00353986	0.547522	0.29978	1.68641
CU639417.6	0.000551185	0.00353986	1.53135	2.34502	1.8097
MLC1	0.000550375	0.00353986	1.60408	2.57307	1.97211
AC084757.1	0.000560896	0.00354704	1.50091	2.25274	1.54625
SNORA59B	0.000559295	0.00354704	2.05126	4.20766	1.59954
LAMB1	0.000569461	0.00357228	1.5152	2.29583	-1.92069
OTUD1	0.000569249	0.00357228	1.52118	2.31399	1.50882
AL021707.6	0.000567012	0.00357228	0.646498	0.417959	1.59071
SUB1P3	0.000568964	0.00357228	0.502596	0.252603	1.71958
HEIH	0.000575611	0.00359642	1.5704	2.46616	1.53075
POLA1	0.000579917	0.00360171	1.5442	2.38455	-1.73439
SRP72P2	0.000586676	0.00362926	0.650334	0.422935	1.56452
CKB	0.00059003	0.00364279	1.78637	3.19111	1.65162
AC008736.1	0.000591291	0.00364338	0.597718	0.357267	2.00449
OCIAD2	0.000603313	0.00369018	0.58044	0.336911	-2.00743
RRS1	0.000602484	0.00369018	0.569921	0.32481	-1.92076
LINC00662	0.000601671	0.00369018	2.5863	6.68896	-1.85125
AC073896.4	0.000604792	0.00369018	0.640779	0.410598	1.60792
B3GNT8	0.000604225	0.00369018	1.78381	3.18199	1.61179
DEPTOR	0.000608547	0.00369177	1.54986	2.40208	-1.86633
SNORA70	0.000609781	0.00369177	0.58848	0.346309	1.90535
IQGAP3	0.000622007	0.00375851	1.59179	2.5338	-1.66455
AC022966.2	0.000629264	0.00379502	0.615602	0.378966	1.5238
ABHD8	0.000633612	0.00381388	1.69934	2.88776	1.61924
LOXL1	0.000645623	0.00384177	0.65995	0.435534	-1.99199
DNAJC30	0.000656825	0.00389912	0.605827	0.367026	-1.73768
NAPRT	0.000657853	0.00389912	1.54127	2.37551	1.51739
SMIM10L1	0.000665006	0.00391239	1.53877	2.36782	-1.92958
WNT11	0.000663698	0.00391239	0.459917	0.211524	1.74923
FSCN2	0.000669292	0.00392283	1.71207	2.93117	1.60408
ZNF669	0.000671162	0.00392642	0.595306	0.354389	1.67006
IGFALS	0.000673859	0.00393483	1.53075	2.34321	1.9602
NRIP3	0.000677544	0.00394897	1.53686	2.36193	1.65032
AC011753.2	0.000684327	0.00398107	0.60404	0.364865	1.53784
DTL	0.000693543	0.00400024	0.536658	0.288002	-1.9251
LRIG1	0.000692685	0.00400024	0.533705	0.284841	-1.85587
C19orf33	0.000691639	0.00400024	1.51615	2.29871	1.50952
FRAT1	0.00071765	0.00407998	1.62748	2.64869	1.53135
AC011462.3	0.000720919	0.00407998	1.70355	2.90207	1.80727
POTEE	0.000714647	0.00407998	0.593398	0.352121	2.38394
AC138305.3	0.000710498	0.00407998	0.568969	0.323725	2.52991
AC006064.4	0.000719331	0.00407998	0.487771	0.237921	3.14879
MTND1P23	0.000728644	0.00411624	1.53767	2.36442	2.63307
MCM6	0.000741857	0.00416828	1.65837	2.7502	-1.8826
HMGN2P4	0.000741696	0.00416828	0.57919	0.335461	1.65837
AL021707.1	0.000747283	0.00418372	1.86343	3.47236	1.65406
AC139099.4	0.000753009	0.00420805	1.56072	2.43586	2.27672
AC091167.2	0.000757415	0.00421776	1.82789	3.3412	1.96398
SH3GL1	0.000761132	0.00423092	1.72178	2.96453	1.5381
AC017002.1	0.000765616	0.00424829	1.60203	2.56649	1.60187
PCAT6	0.000778576	0.00431254	1.51699	2.30126	1.71911
KANTR	0.000782518	0.0043267	1.60573	2.57838	-1.54821
TMEM202-AS1	0.000796101	0.00437855	1.69551	2.87474	1.60265
ANXA5	0.00080172	0.00440171	1.60712	2.58284	-1.66395
AC118754.1	0.000805789	0.00441629	1.66307	2.76581	1.70878
AC011498.4	0.000821741	0.00449583	0.470973	0.221815	2.11523
AC007032.1	0.000825812	0.0045102	1.7287	2.98842	2.12695
RN7SL504P	0.00082745	0.00451126	1.73582	3.01306	1.60937
AL353898.3	0.000829038	0.00451205	1.55943	2.43181	1.51232
STX2	0.000841918	0.00455832	1.58507	2.51245	-1.79482
AC090970.1	0.000846394	0.00456672	0.616004	0.379461	1.75772
CDCA7L	0.000855705	0.00459317	1.9602	3.84237	-1.81799
RRP15	0.000853751	0.00459317	0.614486	0.377593	-1.72084
AC012456.1	0.000870185	0.00464106	2.14177	4.58717	1.50169
MYOM1	0.000870571	0.00464106	1.60244	2.56781	1.51263
AC092120.2	0.000868464	0.00464106	1.80021	3.24077	1.82575
AL021707.7	0.000879596	0.00467361	0.600762	0.360916	1.60511
AP006621.5	0.000884971	0.0046938	1.72371	2.97116	1.66455
PLA2R1	0.000892649	0.0047265	0.6164	0.379949	-1.52932
TOP2A	0.000897216	0.00474264	0.650706	0.423419	-1.82557
DDX20	0.000903536	0.00475994	0.59536	0.354453	-1.89446
CLIC3	0.000917518	0.00482547	0.499423	0.249423	1.53868
GOLIM4	0.000923029	0.00483892	0.651518	0.424475	-1.72283
TWNK	0.000935701	0.00488818	0.647999	0.419903	-1.73028
AL645608.9	0.000934371	0.00488818	1.50487	2.26463	1.62293
BBOX1	0.000944366	0.00490816	1.54618	2.39066	-1.86102
PRIM1	0.000950523	0.00490816	0.645907	0.417195	-1.70199
MT-ND4L	0.000947084	0.00490816	0.603489	0.364199	1.70828
AC004637.1	0.000956359	0.00492595	0.497728	0.247733	1.68865
FAM120C	0.000967068	0.00496079	0.652189	0.42535	-1.7228
HEATR6	0.00096636	0.00496079	2.04791	4.19393	-1.67981
DPY19L1	0.000978256	0.00497732	1.66334	2.76671	-2.11161
ATP8A1	0.000977013	0.00497732	1.50866	2.27607	-1.79619
AURKB	0.000974523	0.00497732	0.526001	0.276677	-1.76468
SCARNA5	0.000976689	0.00497732	0.640233	0.409898	1.62936
UPK3B	0.000980832	0.00498231	0.593664	0.352437	1.53649
HIRIP3	0.000986833	0.00500465	1.6478	2.71524	-1.86338
AC139149.1	0.00099069	0.00501362	0.642451	0.412743	1.68842
AL121603.2	0.000993326	0.00501362	0.496602	0.246613	1.73975
UNC93A	0.000993416	0.00501362	0.500968	0.250969	1.76362
NME1-NME2	0.000999991	0.0050255	1.54409	2.38422	-2.12292
AC091982.3	0.00100221	0.0050255	1.76641	3.12021	1.52516
HCG25	0.00100088	0.0050255	1.59784	2.55309	1.71207
SLC16A11	0.000999387	0.0050255	1.56394	2.44591	1.7541
AL807752.1	0.00100566	0.00502967	0.576521	0.332376	1.53344
RGS9BP	0.00101446	0.00503969	1.61842	2.61928	1.77018
AC010653.2	0.00101471	0.00503969	1.52634	2.32972	2.15634
AL096814.1	0.00102295	0.00507252	1.80454	3.25638	2.02252
HS6ST1P1	0.0010428	0.00515817	1.58531	2.51321	1.82789
CAPN12	0.00104967	0.00518034	2.10263	4.42105	1.59593
AL360012.1	0.00105464	0.00519667	1.91591	3.67073	1.80913
AL355312.3	0.00107546	0.0052826	0.529678	0.280559	1.79007
HSPA1B	0.00109238	0.00534888	0.509739	0.259834	1.60573
AC010507.2	0.00109832	0.00536956	0.520645	0.271071	2.16379
HMGA1	0.00110383	0.00537964	0.626602	0.392631	1.53767
ZNF749	0.00111357	0.00541025	0.633914	0.401847	-1.67667
WDR75	0.00113159	0.00547226	1.5545	2.41647	-1.73841
AC007000.2	0.00113731	0.00548487	1.51301	2.28921	1.76046
LINC01587	0.00113771	0.00548487	0.593005	0.351655	1.93902
DISP1	0.00115065	0.00553432	1.62216	2.63139	-1.90647
AC004908.2	0.00115211	0.00553432	1.64813	2.71632	1.66609
SNORA79B	0.00115328	0.00553432	0.636311	0.404891	2.08552
C21orf59	0.00115846	0.00554319	1.74643	3.05003	-1.74468
ARHGAP33	0.00116486	0.00556428	1.58388	2.50868	-1.75135
FTH1	0.00118707	0.00566167	1.77632	3.15532	1.50091
SNORA21	0.00119153	0.00566564	0.606914	0.368344	2.48973
SIAH3	0.00119524	0.00567466	0.540175	0.291789	-1.98458
OCEL1	0.00120214	0.00569014	0.622162	0.387085	1.53828
JUNB	0.00120964	0.00570069	0.636086	0.404605	1.50487
SRRM4	0.00122671	0.00575787	0.662147	0.438439	1.70006
ZKSCAN4	0.00124074	0.00578575	1.74715	3.05254	-1.83119
PIR	0.00125721	0.00582793	1.54269	2.37991	-1.68123
NR2C1	0.00125737	0.00582793	0.558228	0.311619	-1.66093
LATS2-AS1	0.00125558	0.00582793	2.07586	4.30919	1.5545
WDR89	0.00126726	0.00586509	0.550444	0.302989	-1.86003
LDLRAD3	0.00127249	0.00587189	1.57465	2.47952	-1.68633
ACTG1P20	0.00128495	0.00591283	1.93902	3.75978	1.51421
RN7SL679P	0.00128515	0.00591283	1.86858	3.49158	1.63143
NOB1	0.00129386	0.00592332	2.13745	4.56868	-1.59459
MT-ND3	0.00129501	0.00592332	1.58588	2.51502	1.62924
RN7SL737P	0.0012947	0.00592332	1.63845	2.68453	1.88093
JAM3	0.0013003	0.00593237	1.9017	3.61646	-2.00231
TEDDM1	0.00131191	0.00596645	1.69907	2.88683	1.56793
TROAP	0.00131608	0.00597591	1.5176	2.30311	-1.80613
AC011472.5	0.00132098	0.00598947	1.58472	2.51133	1.56663
CENPK	0.00132987	0.00600368	0.502011	0.252015	-1.72069
Z95114.2	0.00132988	0.00600368	0.498957	0.248958	2.1283
RECQL4	0.00133571	0.00602127	0.538831	0.290339	-1.8725
HMCN1	0.00133804	0.00602313	0.502078	0.252083	-2.05014
NCEH1	0.00134422	0.00604223	0.604755	0.365728	1.51281
PPP1R14C	0.00136943	0.0061467	0.646004	0.417322	1.57291
ITGA9	0.00137274	0.00615269	0.580773	0.337298	-1.67966
C7orf61	0.0013779	0.00615817	0.617424	0.381212	1.84553
SETP5	0.00140397	0.00625679	0.536678	0.288024	1.69118
PTPDC1	0.00141814	0.00627904	0.590995	0.349276	-1.89991
FANCI	0.00144187	0.00634992	1.51464	2.29414	-1.82498
TRIM32	0.00143993	0.00634992	1.53078	2.34329	-1.70497
MKS1	0.00144657	0.00635596	1.50812	2.27444	-1.68081
ZFP36	0.0014646	0.00641711	0.631165	0.398369	1.50276
RPL29P33	0.00147946	0.00646412	0.530108	0.281015	1.92594
CHL1	0.00149228	0.006511	0.518453	0.268794	-2.05153
RPL13P6	0.00149589	0.00651714	1.53487	2.35583	1.60072
AC005736.3	0.00149809	0.00651714	4.5339	20.5563	2.03566
CRCT1	0.00151328	0.00655684	0.658529	0.433661	1.53332
AC020741.1	0.00153601	0.00662939	0.515464	0.265703	1.76726
C1QTNF12	0.00153639	0.00662939	0.648231	0.420203	1.92798
HSP90AA2P	0.00155072	0.00667282	0.531179	0.282151	1.60203
RN7SL457P	0.00155964	0.00670193	1.74462	3.0437	1.84466
YBX1P2	0.00157392	0.00671792	1.51695	2.30114	-1.74949
AL136984.1	0.00157407	0.00671792	1.52633	2.32967	1.50961
TMC4	0.00157411	0.00671792	1.60126	2.56403	2.14277
MUC4	0.00158853	0.00677023	1.77597	3.15406	2.10446
LINC00665	0.0016071	0.00682145	0.594951	0.353966	-1.6073
TGIF2	0.00160968	0.00682314	1.97211	3.8892	-1.64824
TANGO6	0.00163269	0.00689868	1.55282	2.41124	-1.63339
RASAL2-AS1	0.00163413	0.00689868	1.52723	2.33244	1.52625
DCBLD2	0.00165086	0.00695991	0.638974	0.408288	-2.11454
HIST1H1PS1	0.00165687	0.00696643	1.5244	2.32381	1.51615
LINC00115	0.00165632	0.00696643	0.648208	0.420174	1.74643
NME1	0.00168421	0.00707189	0.63642	0.405031	-1.72375
TIMP3	0.00168721	0.00707498	0.51543	0.265668	-1.88414
AP002414.1	0.00170827	0.00714409	1.57886	2.49281	1.53566
SFRP1	0.00172609	0.00720895	1.60163	2.56522	-2.1484
FKBP4	0.00173233	0.00722382	1.62924	2.65442	1.50875
AC127537.3	0.00177063	0.00735565	1.70828	2.91823	1.5391
TRIM44	0.00179691	0.00744502	2.63307	6.93307	-1.58944
RGMB	0.00181742	0.00752001	1.62487	2.64022	-1.65329
LINC00667	0.00182309	0.00753144	1.62788	2.64998	-1.57211
AP002761.3	0.00183721	0.00757181	1.52343	2.32083	2.0298
INAFM1	0.00186646	0.00767212	1.51319	2.28975	1.60244
AL034546.1	0.00186972	0.00767545	2.10446	4.42876	1.97496
DCAF13	0.00188539	0.00770936	1.70576	2.90961	-1.74142
LINC01977	0.00188584	0.00770936	0.558114	0.311491	1.58588
CICP6	0.00188048	0.00770936	0.629221	0.39592	2.5063
KLK6	0.00190304	0.00776122	0.580912	0.337459	1.59784
PTCD2	0.00190794	0.00777105	1.51263	2.28806	-1.55267
SMARCA1	0.00192095	0.00781388	1.70146	2.89497	-1.78758
KNL1	0.00194611	0.00787521	0.651414	0.42434	-1.73454
MT-ND1	0.00195306	0.00787899	1.51739	2.30246	1.57886
AC023906.5	0.00195461	0.00787899	0.63472	0.402869	1.60729
CASK	0.00196185	0.00789796	0.498056	0.24806	-1.63379
ZNF343	0.00199743	0.00802052	1.51281	2.2886	-1.54203
LRRC8D	0.00200733	0.00804993	0.583794	0.340816	-1.72184
TBC1D31	0.00201211	0.00805876	0.629342	0.396071	-1.55733
SECTM1	0.00203618	0.00813431	0.619506	0.383787	1.56737
LINC00987	0.00205467	0.00816638	1.51537	2.29634	-1.79138
GCHFR	0.00207369	0.00821065	0.590591	0.348798	1.52118
AKR1C2	0.00208894	0.00823495	0.578271	0.334397	-1.92416
TPX2	0.00209301	0.00823495	0.608765	0.370595	-1.72754
AC002519.2	0.0020869	0.00823495	0.659673	0.435168	1.65426
AC091046.2	0.00209274	0.00823495	0.580132	0.336553	1.88821
LINC02303	0.00208286	0.00823495	0.471049	0.221887	1.9017
MT-ND2	0.00210998	0.00829131	0.528921	0.279758	1.60163
CCL20	0.00212478	0.00833896	0.627118	0.393278	1.7986
DEFB103A	0.00214148	0.00834762	0.638249	0.407362	1.78061
DEFB103B	0.00214148	0.00834762	1.80519	3.25871	1.78061
AC099336.2	0.00217928	0.00845722	0.6003	0.36036	-2.04144
MUC1	0.00217757	0.00845722	0.583437	0.340399	1.52343
CTPS1	0.00218643	0.00846395	0.602073	0.362492	-1.54661
SLC23A2	0.00219126	0.00847215	1.50239	2.25717	-1.61168
AC073592.9	0.00219813	0.0084882	0.493481	0.243524	1.72068
ACP6	0.00222016	0.00855213	1.65032	2.72357	-1.6606
ESD	0.00225435	0.00865184	1.57893	2.49302	-1.68194
EPHX2	0.00231647	0.00885149	0.663431	0.44014	-1.69827
SRPRB	0.0023163	0.00885149	0.463339	0.214683	-1.63827
ZNF182	0.00233428	0.00886885	1.88959	3.57056	-1.64819
RHOF	0.00233929	0.00886885	1.53828	2.36631	1.54152
TTC27	0.002352	0.00890623	0.498149	0.248152	-1.64607
MXRA5	0.00236175	0.00893233	1.59717	2.55095	-1.79175
AGL	0.00240077	0.00905799	1.50882	2.27652	-1.52524
FGF22	0.00241041	0.00908338	0.619396	0.383651	1.58271
ADAM23	0.00243368	0.00915662	1.57642	2.4851	-1.65652
SPATA18	0.00246251	0.00922982	0.604198	0.365055	-1.72274
HACL1	0.00246193	0.00922982	1.71911	2.95534	-1.65064
HIST1H1B	0.00246831	0.00923473	0.627048	0.393189	-1.87369
NAXE	0.00248484	0.00928544	0.651912	0.424989	-1.5755
AC090409.1	0.00249022	0.00929445	0.615907	0.379342	1.87961
NPNT	0.00249554	0.00930319	2.02277	4.09161	-1.71398
LAMA4	0.00252032	0.00937318	0.586434	0.343905	-1.96179
PANX2	0.00254672	0.00943766	1.56879	2.46109	1.57642
AC015712.6	0.00254214	0.00943766	0.556129	0.309279	1.7616
PBDC1	0.00257145	0.00947313	0.610752	0.373019	-1.65509
QTRT1	0.00257859	0.00947657	0.640989	0.410867	-1.63567
THSD4	0.00258452	0.00947657	0.59102	0.349305	-1.51241
AC008026.3	0.00258242	0.00947657	1.59783	2.55307	1.61319
QDPR	0.00260056	0.00952258	1.7381	3.021	-1.64552
COA4	0.00260316	0.00952258	0.594802	0.35379	-1.57083
ANKRD20A3	0.00262003	0.00956188	0.653884	0.427564	1.57925
ZNF484	0.00262675	0.00957523	0.622676	0.387725	-1.68787
CTTNBP2	0.00264783	0.00961302	1.629	2.65363	-1.6206
NR4A1	0.00264697	0.00961302	0.624171	0.389589	1.50239
PLD4	0.00265205	0.00961302	0.597381	0.356863	1.629
AC087289.5	0.00265251	0.00961302	0.566051	0.320414	1.96411
ETV5	0.00266319	0.00962939	0.576572	0.332436	-1.77304
AL137784.2	0.00267433	0.0096585	0.489617	0.239725	1.53635
AC136944.2	0.0027033	0.00974287	0.625516	0.391271	1.63557
AC008514.1	0.00270393	0.00974287	0.588025	0.345773	1.87906
AC008972.1	0.00272766	0.00981706	1.72124	2.96266	1.69566
PIP5KL1	0.00281259	0.0100878	0.628875	0.395483	1.7381
KLK7	0.00282172	0.0100974	2.38394	5.68315	1.56394
GLI3	0.00283601	0.0101254	0.639193	0.408568	-1.98967
AC135731.1	0.00283351	0.0101254	1.50852	2.27562	2.07536
ST6GAL1	0.00287511	0.0102299	1.57493	2.4804	-1.64764
CENPO	0.00291125	0.0103128	0.45085	0.203266	-1.71383
AC005899.8	0.00290782	0.0103128	1.50381	2.26144	1.72532
DNAJA4	0.00294318	0.0104128	1.57291	2.47403	1.79361
FNDC11	0.00295432	0.0104271	0.480628	0.231003	1.70717
AC132192.2	0.00296804	0.0104534	0.620072	0.384489	1.62335
GOLM1	0.00302813	0.0106111	0.645085	0.416135	-1.75463
DPH2	0.00302587	0.0106111	1.76418	3.11233	-1.73364
HSPE1	0.00303389	0.0106135	0.587547	0.345211	1.66307
BCKDHB	0.00304333	0.0106346	0.589007	0.346929	-1.50394
AL139393.1	0.00306966	0.0106789	0.615987	0.37944	1.8316
AC011558.1	0.00311975	0.0108361	1.52189	2.31614	2.12363
AL162274.2	0.00313158	0.0108459	0.657999	0.432963	1.78828
SLC25A12	0.00314948	0.0108765	1.82005	3.31257	-1.71201
RTN4R	0.00315192	0.0108765	1.67498	2.80557	1.54086
WNK4	0.00316887	0.0109146	2.15906	4.66155	-1.6142
APOC2	0.00317998	0.0109408	1.58145	2.50098	1.93267
NHLH2	0.00322881	0.0110359	0.620622	0.385172	-1.72929
AC135586.1	0.00322785	0.0110359	1.95417	3.81878	1.58735
PRSS30P	0.00321942	0.0110359	1.86059	3.46178	1.95417
NPM1P30	0.00324018	0.0110506	1.93281	3.73575	1.80519
SP4	0.00325864	0.0110893	2.20916	4.8804	-1.68894
AC020911.1	0.0032561	0.0110893	0.644053	0.414804	1.85747
AC025754.1	0.00327185	0.0111222	1.80855	3.27086	2.1375
SSX2IP	0.00328896	0.011156	0.521591	0.272057	-1.72562
SARS2	0.00330354	0.0111934	0.52634	0.277034	-1.56123
WDR3	0.00335005	0.0113264	0.659788	0.43532	-1.59717
CBX2	0.00337101	0.0113849	0.658608	0.433764	-1.5663
SH2D1B	0.0034225	0.0115214	0.488129	0.23827	1.67351
PRPS2	0.00342907	0.0115311	0.654056	0.427789	-1.51976
ZNF275	0.0034574	0.0116139	0.607711	0.369312	-1.61007
ENOX2	0.00346164	0.0116156	0.611369	0.373772	-1.76766
KIRREL1	0.00347391	0.0116443	2.14228	4.58937	-1.99614
HPCA	0.00349446	0.0117006	0.595904	0.355102	1.86343
ANTXR1	0.00350843	0.0117281	1.52625	2.32945	-1.88009
CLMN	0.00351016	0.0117281	0.534045	0.285204	-1.58398
DTX3	0.00353351	0.0117373	0.634322	0.402364	-1.68612
TUBBP1	0.00352592	0.0117373	0.604854	0.365849	-1.56293
GPR37L1	0.00353547	0.0117373	0.645983	0.417294	1.59179
AC124319.1	0.0035318	0.0117373	1.77018	3.13352	1.66085
AC080023.1	0.00357309	0.0118496	1.54152	2.37629	1.73545
CSRP2	0.00358855	0.0118709	1.51817	2.30483	-1.54323
FAN1	0.00363699	0.0119978	1.86559	3.48044	-1.62496
SLITRK5	0.003659	0.0120197	1.63194	2.66324	-1.6117
PNO1	0.00371214	0.0121432	1.89772	3.60136	-1.76663
CHST3	0.00376946	0.0123049	1.69344	2.86775	-1.63831
CENPF	0.00377847	0.0123086	1.63092	2.65988	-1.73725
UCK2	0.00380043	0.0123465	1.72256	2.96721	-1.6657
MBD4	0.00380196	0.0123465	1.52908	2.33808	-1.54266
RAD18	0.00381238	0.0123675	1.88372	3.54842	-1.67812
SLC6A14	0.00385023	0.0124515	1.6714	2.79359	1.61094
RPS4XP13	0.00385585	0.0124568	1.83857	3.38033	-1.62809
HLTF	0.00388408	0.0125221	1.76161	3.10328	-1.75757
AC104109.2	0.00388282	0.0125221	1.55715	2.42471	1.78431
TRIM34	0.00391615	0.0125994	1.62825	2.65119	-1.62262
SDAD1	0.00392558	0.0126168	1.85948	3.45767	-1.54579
TMEM131L	0.0039494	0.0126773	1.74808	3.05578	-1.5889
KAT14	0.00399121	0.0127728	1.71231	2.93202	-1.65703
AL121987.2	0.00403832	0.0128863	1.61141	2.59665	1.50626
HAP1	0.00404792	0.0129038	1.78242	3.17702	1.54127
PLK4	0.00406713	0.0129518	1.82318	3.32397	-1.60213
PDGFRB	0.00407784	0.0129595	1.89543	3.59266	-1.70522
CCP110	0.00409564	0.0129896	1.84466	3.40277	-1.52619
ZMYND15	0.00411774	0.0130425	1.85396	3.43718	1.76628
HLF	0.00413424	0.013059	1.90464	3.62765	-1.68521
AC009961.1	0.00414301	0.0130686	1.60937	2.59008	1.51049
NPM1P6	0.00416352	0.0131117	1.61222	2.59926	-1.66583
UNG	0.00417781	0.0131303	1.8035	3.25262	-1.50918
FKTN	0.00418934	0.0131533	1.78773	3.19597	-1.66077
SEC22C	0.00419897	0.0131703	2.01631	4.0655	-1.63398
PRDM11	0.00422184	0.0132287	1.63335	2.66784	-1.61272
AL035448.1	0.00424123	0.0132498	1.63143	2.66157	1.60715
TTC12	0.00428656	0.0133379	1.93806	3.75608	-1.71382
C1R	0.00428496	0.0133379	1.88093	3.5379	-1.70938
CYP7B1	0.00429536	0.0133387	1.94895	3.79841	-1.67667
AC092747.4	0.00429531	0.0133387	1.7679	3.12547	1.50327
LRRC8C	0.00432235	0.0134092	0.651523	0.424482	-1.54798
AL031777.1	0.00437119	0.0135204	0.656744	0.431312	1.52486
SNORD10	0.0044743	0.0137847	1.54847	2.39775	2.12199
PON2	0.00449259	0.0138274	1.90781	3.63973	-1.70061
SERTAD4	0.00456331	0.0140037	1.54615	2.39058	-1.86878
BMS1P9	0.00458716	0.0140631	1.90781	3.63973	1.87665
SPRR2B	0.00460968	0.0141044	1.90741	3.6382	1.58306
PFN1P2	0.00474153	0.0144091	1.90741	3.6382	-1.63732
ADAM21	0.00477098	0.0144582	1.90781	3.63973	1.54404
ARSJ	0.00480679	0.0145319	1.90781	3.63973	-1.87742
AC133550.1	0.00480985	0.0145319	1.90781	3.63973	2.14488
COL12A1	0.00483528	0.0145946	2.00169	4.00674	-1.65808
BCS1L	0.00486084	0.0146544	0.647312	0.419012	-1.65789
SNHG9	0.00486917	0.0146544	1.56669	2.4545	1.62021
STMN1	0.00489467	0.0147028	0.468852	0.219822	-1.53589
TGFBR3	0.00491357	0.0147313	1.60072	2.56231	-1.73337
PLPP3	0.00491093	0.0147313	0.664519	0.441586	-1.67397
F2R	0.00492741	0.014757	1.92594	3.70924	-1.73299
PRICKLE2	0.00493159	0.014757	0.446794	0.199625	-1.55018
AC007283.1	0.00494019	0.0147686	0.617343	0.381112	1.8897
ACSF2	0.00495092	0.0147865	0.611127	0.373476	-1.5944
E2F2	0.0050495	0.0150235	0.579202	0.335475	-1.6704
COL4A1	0.00507965	0.0150755	1.5449	2.38672	-2.16964
WDR61	0.0051358	0.0152078	0.645519	0.416695	1.60174
MAOA	0.00520053	0.015352	0.614216	0.377261	-1.58437
MRPS9	0.00519707	0.015352	0.6291	0.395767	-1.57129
AC083837.1	0.00520415	0.015352	0.581112	0.337692	1.90965
POMGNT1	0.00521062	0.0153566	0.520628	0.271053	-1.59868
NEIL2	0.00523141	0.0154033	1.95633	3.82724	-1.58896
AL109918.1	0.00526427	0.0154564	0.612878	0.375619	-1.6656
HSPE1-MOB4	0.0052702	0.0154593	1.54086	2.37424	-2.12326
ZNF184	0.00530839	0.0155567	0.513772	0.263962	-1.51288
CENPM	0.00531426	0.0155593	0.648212	0.420179	1.5611
AKR1C1	0.00535757	0.0156346	2.12364	4.50984	-1.70991
PIK3C2G	0.00535803	0.0156346	0.64052	0.410266	-1.69199
TRIT1	0.00535321	0.0156346	1.64553	2.70776	-1.54983
RRN3	0.00540353	0.0157175	2.21476	4.90518	-1.58957
SLC35B4	0.00545056	0.0158396	1.62936	2.65482	-1.66471
HSPA1A	0.00548821	0.0159194	1.94146	3.76925	1.51699
PXMP4	0.00552487	0.015996	1.62257	2.63275	-1.52892
IL11RA	0.00558055	0.0161311	0.542993	0.294842	-1.62738
LY75-CD302	0.00560019	0.0161592	0.646918	0.418503	-1.86331
DKK3	0.00565398	0.0162669	0.582684	0.339521	-1.91909
AL160408.1	0.0056724	0.0163023	1.51226	2.28692	1.64075
AC006449.6	0.00580835	0.0165862	0.612001	0.374546	1.66242
NLE1	0.00590415	0.016783	1.56737	2.45664	-1.64267
LAMB2	0.0058988	0.016783	0.53511	0.286342	-1.59591
SOX6	0.00592204	0.0168186	1.69118	2.8601	-1.5878
FCER1A	0.00598924	0.016994	0.465462	0.216655	-1.68378
ADCY3	0.00602541	0.0170656	1.67351	2.80062	-1.52035
AC092299.1	0.00611696	0.0172623	1.5381	2.36576	1.53236
AC027319.1	0.00612482	0.0172689	0.503886	0.253901	1.73774
LTV1	0.00613261	0.0172717	0.60801	0.369676	-1.61963
LYAR	0.00616497	0.017304	1.7541	3.07686	-1.69206
TNNC2	0.00616199	0.017304	0.661964	0.438196	1.68582
AR	0.00620414	0.0173983	0.62047	0.384982	-1.70151
PSG4	0.00630228	0.0176261	0.584108	0.341182	1.93281
CD1C	0.00631283	0.0176398	1.55836	2.42847	-1.68213
ARMCX5-GPRASP2	0.00634347	0.0177096	1.5227	2.3186	-1.60044
AQP1	0.00637123	0.0177712	0.600706	0.360848	-1.78912
AC025198.1	0.00640847	0.0178591	0.584015	0.341073	1.53012
C5orf15	0.00644292	0.0179231	0.651368	0.424281	-1.55679
DTWD2	0.00644247	0.0179231	1.61094	2.59512	-1.53693
RN7SL472P	0.00645171	0.0179316	0.620463	0.384974	1.85396
PRR29-AS1	0.00648898	0.0180192	1.54128	2.37553	1.67498
EFEMP1	0.0064984	0.0180247	0.559417	0.312947	-1.55685
PLCD4	0.00656846	0.0181592	0.613179	0.375988	-1.60597
KIF20A	0.00658843	0.0181983	0.518247	0.26858	-1.68445
LCE3E	0.00660149	0.0182182	1.80694	3.26505	1.51301
CU633967.1	0.00666314	0.0183559	1.5728	2.47371	-1.55276
C19orf48	0.00668643	0.0184039	0.516568	0.266842	-1.55495
BICD1	0.00675573	0.0185783	0.617798	0.381675	-1.65224
MYLK	0.00678226	0.0186348	1.6062	2.57988	-1.72143
ADORA2B	0.00687072	0.0188301	1.54135	2.37575	-1.6345
URB2	0.00690898	0.0188908	1.62021	2.62507	-1.7252
AC011676.5	0.0069117	0.0188908	2.08591	4.35102	1.68415
ITGA4	0.00694573	0.0189672	2.48973	6.19876	-1.53679
AC016588.1	0.00706848	0.0192351	1.62384	2.63687	2.02024
CCNA2	0.00707922	0.0192403	1.91704	3.67503	-1.70617
FEN1	0.00709867	0.0192454	1.70077	2.8926	-1.66496
ARHGAP11B	0.00711538	0.0192454	1.61934	2.62225	-1.60239
AKAP7	0.00709816	0.0192454	1.89561	3.59333	-1.57045
GPR89A	0.00715463	0.0193348	1.59954	2.55853	-1.62443
TMEM98	0.00718637	0.0194038	1.88298	3.5456	-1.65743
AC009269.6	0.00721727	0.0194536	3.11455	9.70042	1.58692
AIRN	0.00726593	0.0195342	1.9256	3.70794	1.52429
KRT19P2	0.00727998	0.0195552	1.90535	3.63034	1.52634
PCDHGB7	0.00730414	0.0195883	1.67031	2.78994	-1.62362
CAV1	0.00738318	0.0197306	2.00114	4.00458	-1.72625
SLC46A1	0.00737745	0.0197306	2.27374	5.16988	-1.71229
MRPS30	0.00742805	0.0198166	1.69344	2.86773	-1.54271
AL161431.1	0.00743803	0.0198263	1.60501	2.57606	1.7136
C19orf71	0.00748125	0.0199245	2.08552	4.34937	1.60677
LINC01123	0.00759115	0.0201903	2.29675	5.27507	-1.81671
SLC1A4	0.00778548	0.0205943	1.79521	3.22279	-1.51066
PRMT6	0.00785975	0.0207556	2.12199	4.50283	-1.62341
HHAT	0.00790791	0.0208299	2.19201	4.8049	-1.65552
GUSBP1	0.00790208	0.0208299	2.09316	4.3813	-1.51527
AC012100.3	0.0079165	0.020835	1.81914	3.30925	1.75805
HSPA6	0.00792874	0.0208497	2.94053	8.64669	1.69551
PCDHGA11	0.00796385	0.0209244	4.30972	18.5737	-1.59477
HSPH1	0.00806685	0.0211772	0.444011	0.197146	1.7287
CDC20	0.00814753	0.021371	0.651502	0.424455	-1.64848
THRIL	0.00820997	0.0214987	0.629802	0.39665	-1.78626
AL354989.1	0.00820975	0.0214987	0.592088	0.350568	1.52732
MTND3P23	0.00821971	0.0215062	0.651873	0.424938	1.62487
BCL2L2-PABPN1	0.00824927	0.0215294	0.559743	0.313312	-1.89297
PUM3	0.00824503	0.0215294	0.580471	0.336946	-1.51835
SMARCD3	0.00825852	0.0215356	1.58094	2.49938	-1.63085
LINC00592	0.00844637	0.0219887	1.64641	2.71066	1.77632
C14orf132	0.00848934	0.0220272	1.58306	2.50608	-1.59304
NLN	0.00848466	0.0220272	1.76384	3.11113	-1.5159
LINC00623	0.00851718	0.0220455	0.41359	0.171057	-1.64768
C11orf24	0.00855172	0.0220973	1.51296	2.28905	-1.60676
COL4A2	0.00856951	0.0221249	1.56452	2.44774	-1.93557
ADAM32	0.00863642	0.0222793	0.610401	0.372589	1.68338
CABP7	0.00865422	0.0223068	1.70006	2.89021	1.53061
AC026803.2	0.00868662	0.0223351	1.69717	2.88037	1.7006
SNORD3D	0.00870348	0.0223599	0.5795	0.335821	4.30972
SPAG5	0.00872342	0.0223928	1.53692	2.36213	-1.53404
ADH7	0.00881171	0.0225453	0.606929	0.368362	-1.79046
RPL26L1	0.00888652	0.0226624	0.461144	0.212654	-1.50485
AC011330.1	0.00894354	0.0227707	0.65109	0.423919	-1.9771
PXDN	0.00910764	0.0231131	2.09043	4.36989	-2.04864
LAMB4	0.00921383	0.0233069	0.557159	0.310426	-1.5775
KBTBD7	0.00929888	0.0234896	0.558139	0.31152	-1.5333
GNG2	0.00932357	0.0235146	1.71958	2.95697	-1.67303
SNORA23	0.0093336	0.0235146	0.642058	0.412239	1.62384
ANK2	0.00936902	0.0235775	2.07403	4.30159	-1.69915
AC005606.1	0.00937363	0.0235775	0.640013	0.409616	2.15897
S1PR5	0.0094056	0.0236199	2.56606	6.58465	-1.5427
ZBTB12BP	0.00939904	0.0236199	0.633873	0.401795	1.63112
AL732437.1	0.00942552	0.0236509	0.612222	0.374816	-1.54689
Z98884.2	0.00953199	0.0238988	0.642126	0.412326	1.75762
ZC2HC1A	0.00956582	0.0239644	0.649535	0.421896	-1.56322
AL133346.1	0.00961463	0.0240481	1.82298	3.32326	1.85133
ARSB	0.00970622	0.024219	1.54181	2.37716	-1.56534
SPARC	0.00994702	0.0247803	1.56793	2.45841	-1.78653
SKA3	0.0100858	0.025066	0.57691	0.332825	-1.64471
BX842568.2	0.0101972	0.0253026	0.606707	0.368094	-1.56477
NFIB	0.0102076	0.0253083	0.55983	0.31341	-1.61419
AC019349.1	0.0103497	0.0255998	0.661197	0.437182	5.33102
SDC3	0.0105096	0.0259336	1.55908	2.43073	-1.7162
RPL37P23	0.0105732	0.0260701	0.530747	0.281692	-1.61985
RNF125	0.0106673	0.0262605	1.58684	2.51805	-1.53487
APOL3	0.0108637	0.0266809	0.661359	0.437396	-1.69316
AC133919.2	0.0109802	0.0269038	2.14277	4.59145	1.53179
PHF19	0.0111641	0.0271717	0.629367	0.396103	-1.56009
AC026954.3	0.0111679	0.0271717	1.67825	2.81653	2.09559
ZFAND2A	0.0112454	0.0273178	0.550513	0.303065	1.5357
RGL1	0.0113202	0.0274753	1.70877	2.91988	-1.57649
IFT57	0.0113643	0.0274997	1.70316	2.90076	-1.62337
AC015688.8	0.0113469	0.0274997	1.51946	2.30875	1.92609
AC099560.2	0.0114345	0.0276268	1.7589	3.09372	-1.75686
TAF4B	0.0114436	0.0276275	1.60265	2.56848	-1.5776
AL008721.2	0.0115255	0.0278037	0.600784	0.360942	-1.51352
GPAM	0.0115438	0.0278264	0.49623	0.246244	-1.5606
MYBL2	0.0116728	0.028029	2.04154	4.16787	-1.58927
UST	0.0117215	0.0281243	1.63439	2.67122	-1.56825
AC241952.1	0.0117485	0.0281675	0.603344	0.364024	-1.66253
MRPL24	0.0118854	0.0284086	0.493855	0.243892	-1.56501
AC126755.2	0.0119664	0.0285804	1.66413	2.76933	-1.5071
NUP35	0.0122012	0.0290523	1.60307	2.56984	-1.50732
ZSCAN20	0.0124715	0.0296732	0.451192	0.203574	-1.52205
PANX1	0.0126133	0.0299421	1.53282	2.34955	-1.61448
ARMCX1	0.0126439	0.029992	1.83641	3.3724	-1.58245
TMEM223	0.0126654	0.0300202	1.68582	2.84198	-1.66449
CKAP2	0.0127803	0.0301782	0.547774	0.300057	-1.55555
PCDHGA9	0.0128563	0.0303148	0.662958	0.439513	-1.53395
NGFR	0.0130262	0.030537	0.643712	0.414365	-1.69322
AC005670.2	0.0130779	0.0306032	0.578858	0.335077	-1.88202
ISM1	0.0132007	0.0307754	1.58431	2.51004	-1.62232
ABHD10	0.0131993	0.0307754	1.70692	2.91358	-1.56688
MUC20P1	0.0132387	0.0308179	0.586522	0.344008	1.51319
ADHFE1	0.0132782	0.0308869	0.616287	0.37981	-1.53706
AC015674.1	0.0133817	0.0310583	0.629151	0.395831	1.61594
MARCH1	0.0136579	0.0316288	0.645231	0.416323	-1.51854
KIF26B	0.0137123	0.0317312	0.663644	0.440424	-1.55654
TCTN3	0.0138716	0.0320051	0.553671	0.306552	-1.53956
SNORA9	0.0140489	0.0323187	1.78788	3.1965	1.79521
AKT3	0.0141126	0.0323936	0.583493	0.340464	-1.56671
MAP1B	0.0142274	0.0325853	0.607509	0.369068	-1.92881
TULP2	0.0145405	0.0331567	1.55895	2.43033	1.70701
TRMT12	0.0150501	0.0341441	0.639825	0.409377	-1.50683
ROBO2	0.0151146	0.0342161	1.70701	2.9139	-1.54485
MEF2B	0.0151085	0.0342161	0.57794	0.334015	1.74462
ALG8	0.0151637	0.0343022	1.91064	3.65054	-1.53682
LGR4	0.0152474	0.0344667	2.01575	4.06323	-1.57156
ALDH7A1P1	0.0155134	0.0349415	1.55402	2.41497	-1.60772
GPR180	0.0155559	0.035012	1.63229	2.66437	-1.69929
SNORD3B-2	0.0155957	0.0350762	0.600349	0.360419	2.94053
TP73	0.0157152	0.0352521	1.76362	3.11037	-1.55349
RN7SL173P	0.0157192	0.0352521	0.662611	0.439054	1.52908
AL022067.1	0.0157303	0.0352521	1.94169	3.77016	1.71265
ANKRD39	0.0159024	0.0355358	1.53649	2.36079	-1.57992
RTL6	0.0160003	0.0357034	0.579643	0.335986	-1.63165
PRSS23	0.0162179	0.0361374	0.523069	0.273601	-1.61129
CDKL1	0.0162361	0.0361522	0.637652	0.4066	-1.52327
ZSCAN26	0.016367	0.0363918	1.71197	2.93083	-1.5492
NPIPP1	0.0169027	0.0374232	0.620647	0.385203	-1.56679
AC091167.1	0.0168834	0.0374232	1.52896	2.33772	-1.52692
FAM166A	0.0169015	0.0374232	0.626106	0.392009	1.82608
RPS4XP11	0.0169631	0.0375302	1.60174	2.56556	-1.54914
LRP12	0.0173165	0.0382038	0.575238	0.330898	-1.65356
WASF1	0.0175725	0.0386595	0.537625	0.28904	-1.61122
AC145207.3	0.0176224	0.0387147	1.704	2.90361	2.82517
HBG2	0.0179476	0.039291	0.619504	0.383785	-2.1743
ANKRD29	0.0180801	0.0395257	1.74923	3.05979	-1.60924
SOX21	0.0181288	0.0396045	1.69928	2.88754	-1.53491
LOXL3	0.0182633	0.0398375	0.571596	0.326722	-2.00418
TAB3-AS2	0.0183251	0.0399216	2.1283	4.52966	2.56606
JPH1	0.0184714	0.0401843	1.75762	3.08924	-1.54321
ZNF594	0.0185307	0.0402292	1.80483	3.2574	-1.50326
RPL5P4	0.0185686	0.0402555	1.63112	2.66055	-1.63632
COL4A5	0.0186952	0.0404739	0.465566	0.216752	-1.69563
RGS5	0.0189897	0.0409413	0.639703	0.40922	-1.54803
LINC01186	0.0189852	0.0409413	1.5357	2.35838	1.57465
SLC4A1APP1	0.0195037	0.0418284	1.50276	2.25828	-1.53523
SNAI2	0.0197877	0.0423402	0.546093	0.298218	-1.61865
PPAT	0.0198096	0.0423582	1.76628	3.11975	-1.56447
KIF15	0.0198502	0.0423868	0.606728	0.368119	-1.56193
AL513304.1	0.0198412	0.0423868	0.66099	0.436908	1.79737
FAM3C	0.0199816	0.0426215	1.53631	2.36024	-1.55583
SYT15	0.0203698	0.0432305	0.621092	0.385755	-1.56247
JCAD	0.0205972	0.0435816	0.648494	0.420544	-1.53488
TLR5	0.0206261	0.0435967	1.57295	2.47416	-1.51204
AL365440.1	0.0209226	0.044121	1.64057	2.69148	1.58
GNG10	0.021916	0.0457352	0.592464	0.351013	1.78637
SUV39H1	0.0221394	0.0460783	0.656742	0.431309	-1.55749
RNF180	0.0222063	0.0461867	1.60628	2.58012	-1.52266
AL136131.3	0.0223764	0.0465097	0.665219	0.442517	-1.88827
GMPR	0.0229073	0.0472671	1.61977	2.62365	-1.53767
LINC00852	0.0229009	0.0472671	0.453471	0.205636	-1.51024
F13A1	0.0229942	0.0473838	1.67006	2.7891	-1.50657
ARHGAP42	0.0230853	0.0475089	0.596419	0.355715	-1.53406
RPL7AP11	0.0231251	0.0475594	2.0669	4.27207	-1.72651
NAPEPLD	0.0231968	0.0476112	0.534524	0.285715	-1.53512
POT1	0.0233882	0.0479113	1.6063	2.58019	-1.59014
CD3E	0.0237739	0.0485298	1.66798	2.78216	-1.59962
GGT7	0.024309	0.0494732	0.65701	0.431663	-1.5468
EPB42	0.0243411	0.0494741	0.645495	0.416664	-1.57446
COL5A2	0.0246592	0.049958	0.487778	0.237927	-1.69478
* Fold change, representing differential gene expression, is calculated based on the ratio of least-squares means (LSmean[Group1]/ LSmean[Group2]). When the ratio is greater than 1, the fold change equals the ratio. When the ratio is less than 1, it is converted to a negative fold change (-1/ratio) to ensure uniform, interpretable scaling, rather than showing fractional ratios.

## Sheet: Sheet 4 | Cumulative e-nicotine
Table S4. Differentially expressed genes by cumulative e-nicotine (vaping dose) exposure (linear trend)
Gene ID	P-value (Trend)	FDR step up (Trend)	Ratio (Low exposure vs. Non-user)	Ratio (High exposure vs. Non-user)	Fold change (Trend)*
	2.54014e-09	7.93538e-06	1.55312	2.41218	2.47348
AC007191.1	3.87719e-08	4.03745e-05	0.658728	0.433923	1.87736
ZNF788	3.35837e-08	4.03745e-05	0.65502	0.429051	2.51766
CLDN23	6.933e-08	5.41467e-05	0.530321	0.28124	2.04843
PLPP2	3.03301e-07	8.34827e-05	0.574942	0.330558	1.70543
C7orf50	3.45623e-07	8.34827e-05	2.85	8.12253	1.72247
AC023830.3	3.47399e-07	8.34827e-05	1.84147	3.39101	1.9159
RN7SL200P	2.88127e-07	8.34827e-05	1.51788	2.30395	2.00404
U1	3.33507e-07	8.34827e-05	1.5981	2.55393	2.09374
RNVU1-7	2.47394e-07	8.34827e-05	1.63176	2.66264	2.17845
AC068580.3	1.67889e-07	8.34827e-05	1.60127	2.56408	2.21517
AC133644.2	1.57824e-07	8.34827e-05	1.66358	2.76749	2.2978
ABHD11-AS1	1.97893e-07	8.34827e-05	2.40664	5.79192	2.85
CLCF1	4.23061e-07	9.43477e-05	1.79612	3.22604	1.74882
RGS17P1	7.55023e-07	9.43477e-05	1.93441	3.74195	1.80561
KLF3-AS1	7.2089e-07	9.43477e-05	1.66646	2.77707	1.98155
RNU1-27P	7.2085e-07	9.43477e-05	1.58301	2.50593	2.08607
RNU1-28P	7.2085e-07	9.43477e-05	2.24922	5.05897	2.08607
RNU1-1	7.36561e-07	9.43477e-05	2.05474	4.22194	2.08647
RNU1-2	7.36561e-07	9.43477e-05	0.463273	0.214622	2.08647
RNU1-3	7.36561e-07	9.43477e-05	1.8837	3.54832	2.08647
RNU1-4	7.36561e-07	9.43477e-05	2.16133	4.67136	2.08647
RNVU1-18	7.36561e-07	9.43477e-05	2.5563	6.53468	2.08647
AL356481.2	5.31478e-07	9.43477e-05	1.97218	3.8895	2.15449
AC005391.1	7.21296e-07	9.43477e-05	1.67096	2.7921	2.24922
GZF1	8.83433e-07	0.000106148	2.8307	8.01285	1.64998
AC124287.1	1.11599e-06	0.000129124	2.24468	5.0386	2.54906
SLC26A11	1.29907e-06	0.000139941	1.87412	3.51231	1.68257
AC017002.3	1.28296e-06	0.000139941	1.77291	3.14319	2.14981
TNK2	1.37863e-06	0.000143562	2.51527	6.32656	1.66077
AL356356.1	1.55073e-06	0.000156274	2.28886	5.2389	1.79036
UPK2	1.60615e-06	0.000156801	1.87736	3.52448	2.05846
CCDC86	1.79606e-06	0.000160311	1.75237	3.07079	-2.53579
TRPM4	1.79061e-06	0.000160311	1.52389	2.32225	1.67339
AC098614.1	1.75742e-06	0.000160311	1.51165	2.28509	1.72
AC092053.2	2.03072e-06	0.000166946	2.05395	4.2187	2.00589
AC007163.1	1.98181e-06	0.000166946	1.78843	3.19847	2.28886
SCARNA18	1.9676e-06	0.000166946	1.50381	2.26145	2.48208
AC019080.1	2.30386e-06	0.000179931	1.92857	3.71939	-2.77502
AC122718.1	2.28511e-06	0.000179931	1.84935	3.42009	1.73161
MISP3	2.38129e-06	0.000181442	1.79051	3.20591	1.90484
AC010271.1	2.45777e-06	0.000182811	1.83407	3.36381	1.9887
AC023590.1	2.51669e-06	0.00018284	1.59033	2.52914	2.20637
KRTCAP2	2.64841e-06	0.000183808	1.67967	2.8213	1.63744
DDIT3	2.76535e-06	0.000183808	2.81044	7.89858	1.72075
GLIS2	2.7095e-06	0.000183808	1.56279	2.44233	1.77235
TMEM132A	2.73108e-06	0.000183808	1.57136	2.46917	1.8659
CENPJ	2.88684e-06	0.000184356	1.54843	2.39762	-2.46762
LINC00216	2.89163e-06	0.000184356	0.643551	0.414158	1.7404
AP5Z1	3.07121e-06	0.000191889	1.65103	2.72588	1.62117
AC072022.1	3.2463e-06	0.000198851	1.9887	3.95493	2.08737
NNT	3.45217e-06	0.000204175	1.98781	3.95137	-2.26527
SMO	3.51634e-06	0.000204175	2.35565	5.54907	-2.09158
DAPK3	3.52928e-06	0.000204175	1.67775	2.81484	1.76871
BNC2	3.76158e-06	0.000205991	2.71343	7.36268	-2.60336
AC083799.1	3.87742e-06	0.000205991	3.0204	9.12283	1.63796
PDE4C	3.89035e-06	0.000205991	0.52675	0.277465	2.20554
AC006064.5	3.82656e-06	0.000205991	2.16198	4.67415	2.24468
CDC42-IT1	3.63919e-06	0.000205991	1.86627	3.48296	2.30211
MAOB	4.32136e-06	0.000209581	2.39237	5.72341	-2.19996
EIF2AK4	4.28466e-06	0.000209581	1.94539	3.78454	-2.03325
PRKCA	4.36068e-06	0.000209581	1.71346	2.93594	-1.96646
TRIM17	4.28401e-06	0.000209581	1.67305	2.7991	1.86973
SAMD11P1	4.22953e-06	0.000209581	2.27146	5.15955	2.32592
STMN1P1	4.0361e-06	0.000209581	1.69477	2.87226	2.39804
DENND1C	4.56478e-06	0.000211537	1.62777	2.64963	1.62062
ANKRD42	4.60452e-06	0.000211537	1.64372	2.70182	1.74228
CDR2L	4.58859e-06	0.000211537	2.10881	4.44707	1.79271
ST14	4.77981e-06	0.000216407	2.15589	4.64788	1.64323
BEND3	4.97793e-06	0.000222158	2.12886	4.53206	-2.36994
ZNF219	5.05663e-06	0.000222492	1.57731	2.4879	1.63231
CDKN1B	5.1791e-06	0.000224715	1.74684	3.05146	1.64803
LINC02178	5.27317e-06	0.000225663	1.94415	3.77974	1.70435
KDR	5.58674e-06	0.000232728	1.56238	2.44105	-2.3206
ALDH5A1	5.58725e-06	0.000232728	1.75114	3.0665	-2.25282
ARSA	5.94123e-06	0.000244216	2.14981	4.6217	1.63155
SNORD17	6.08974e-06	0.00024707	0.360358	0.129858	2.04757
ZBTB41	6.17085e-06	0.00024715	7.33586	53.8148	-2.38567
PTN	6.4408e-06	0.000254697	1.92093	3.68996	-2.14931
PRICKLE4	6.60997e-06	0.000254933	2.2423	5.02789	1.90778
OASL	6.57557e-06	0.000254933	2.1102	4.45293	1.93484
AC132938.6	6.83012e-06	0.000258644	1.56015	2.43408	1.91005
AP005233.2	6.87177e-06	0.000258644	1.65261	2.73114	2.46309
ZNF658	7.11785e-06	0.000261624	1.55626	2.42195	-2.53303
AC099676.1	7.11846e-06	0.000261624	2.20637	4.86807	1.68651
MTND5P25	7.4121e-06	0.000269249	1.79505	3.22221	1.85458
DYNLL2	7.77507e-06	0.000279188	1.9159	3.67069	1.5287
IFIT5	7.98171e-06	0.000280167	1.71638	2.94596	1.59994
AC103691.1	7.94318e-06	0.000280167	1.6625	2.76389	1.99808
VSIR	8.36833e-06	0.000290474	2.4562	6.03292	1.74236
AC113410.3	8.71515e-06	0.000299188	2.1609	4.66951	2.68659
TMTC4	9.06275e-06	0.000307442	1.83524	3.36811	-2.24348
SPRR5	9.15241e-06	0.000307442	2.3751	5.64112	1.88059
GPRC5A	9.2923e-06	0.000308821	2.12162	4.50128	1.78625
HELZ2	9.62893e-06	0.00031664	1.86867	3.49193	1.67509
AC026202.2	9.81636e-06	0.000319441	1.66141	2.76028	2.1609
MAFG	1.03803e-05	0.00033431	1.72351	2.97049	1.60141
HS1BP3	1.11526e-05	0.000355518	1.61717	2.61525	1.54808
BRI3	1.13123e-05	0.000356966	2.21517	4.90699	1.59158
AC132872.3	1.19983e-05	0.000374828	2.72774	7.44055	2.12411
PPIL1	1.26955e-05	0.000392682	1.5788	2.49259	-2.53242
ATF7IP	1.28523e-05	0.000393633	2.08737	4.35713	1.63349
BBC3	1.33293e-05	0.000404277	1.59503	2.54413	1.7354
BBOX1	1.46262e-05	0.000412425	1.81508	3.29451	-2.37463
RCC1	1.51439e-05	0.000412425	1.72729	2.98353	1.62223
AC104996.2	1.52231e-05	0.000412425	1.62405	2.63753	1.63129
SMIM29	1.52255e-05	0.000412425	1.85719	3.44916	1.65782
RN7SL263P	1.48727e-05	0.000412425	1.84592	3.40742	1.66552
CBX4	1.39681e-05	0.000412425	2.19399	4.81357	1.70039
SCARNA7	1.47567e-05	0.000412425	1.76377	3.1109	1.7701
AL353898.3	1.49156e-05	0.000412425	1.63796	2.68293	1.77106
AC084880.1	1.4734e-05	0.000412425	1.8317	3.35511	1.8317
AC005005.4	1.37953e-05	0.000412425	2.00886	4.03551	1.93441
PRR36	1.50482e-05	0.000412425	1.79238	3.21263	2.21904
BX284632.1	1.47043e-05	0.000412425	2.02014	4.08095	2.33628
AP005329.3	1.53141e-05	0.000412425	2.02582	4.10397	2.48601
AL136984.1	1.54537e-05	0.000412628	1.94641	3.78851	1.84241
MARS2	1.73655e-05	0.000421574	0.665409	0.44277	-2.34844
ITPR2	1.63061e-05	0.000421574	1.93479	3.74342	-1.55128
AC141586.1	1.67011e-05	0.000421574	2.00589	4.0236	1.5845
MAFK	1.74081e-05	0.000421574	1.53198	2.34697	1.59825
ZNF628	1.69369e-05	0.000421574	2.0857	4.35015	1.66541
AL391422.3	1.6272e-05	0.000421574	1.598	2.5536	1.73614
OCLM	1.70554e-05	0.000421574	1.524	2.32259	1.81965
ACHE	1.6121e-05	0.000421574	1.80058	3.2421	1.83731
HSPA1B	1.6484e-05	0.000421574	1.90627	3.63388	1.9175
TSPAN10	1.66597e-05	0.000421574	1.91016	3.6487	2.0172
AC015712.1	1.7351e-05	0.000421574	1.61209	2.59884	2.15589
BCRP8	1.69455e-05	0.000421574	1.70043	2.89147	2.70876
AC211486.2	1.76665e-05	0.000424539	0.609867	0.371938	2.13085
BCL3	1.94154e-05	0.000455073	1.72	2.95839	1.65494
LMO2	1.92524e-05	0.000455073	0.404348	0.163497	1.6946
MT-ND4L	1.9189e-05	0.000455073	0.538816	0.290323	2.06805
LINC02303	1.95198e-05	0.000455073	1.68651	2.84431	2.66804
HIST3H2BB	1.98922e-05	0.00046032	1.5352	2.35685	1.81227
USP13	2.09062e-05	0.000480029	1.86495	3.47805	-2.21088
DTYMK	2.10512e-05	0.000480029	1.76499	3.1152	-2.03799
RN7SL381P	2.15292e-05	0.000487371	1.99808	3.99233	1.75894
BOC	2.28852e-05	0.000497098	1.91026	3.64911	-2.32588
CD1A	2.22048e-05	0.000497098	1.63129	2.66111	-1.96306
AC005921.3	2.27182e-05	0.000497098	2.80678	7.87801	1.67096
LENG9	2.25924e-05	0.000497098	1.60027	2.56085	1.70665
CDC42EP1	2.30727e-05	0.000497098	1.72976	2.99207	1.74356
KCNT1	2.30554e-05	0.000497098	2.31736	5.37017	1.75517
AC245060.5	2.27638e-05	0.000497098	1.63048	2.65847	2.00261
AC011472.5	2.34022e-05	0.000500743	2.05464	4.22154	1.86627
RHBDL2	2.49956e-05	0.000502498	1.74876	3.05818	1.55126
ROGDI	2.37301e-05	0.000502498	2.36314	5.58443	1.5903
EPN3	2.5588e-05	0.000502498	2.68659	7.21779	1.61204
ZBTB12	2.54491e-05	0.000502498	1.5895	2.5265	1.62266
TMUB1	2.40248e-05	0.000502498	1.70954	2.92254	1.70497
AP003733.4	2.42733e-05	0.000502498	1.56407	2.44631	1.72628
ISG15	2.5897e-05	0.000502498	1.73161	2.99849	1.80376
AC008894.3	2.50414e-05	0.000502498	2.54906	6.49771	1.83407
AC136469.2	2.4686e-05	0.000502498	1.98245	3.9301	1.87265
PPP1R14C	2.47055e-05	0.000502498	1.80889	3.27207	1.88373
AL449106.1	2.54141e-05	0.000502498	1.81673	3.30051	1.89631
HTR7P1	2.58814e-05	0.000502498	1.69048	2.85774	1.93368
IL17REL	2.53647e-05	0.000502498	2.12411	4.51183	2.17623
SNORA80A	2.52774e-05	0.000502498	1.91005	3.64828	2.57334
SNORA67	2.41688e-05	0.000502498	2.07923	4.3232	3.34444
FRAS1	2.63345e-05	0.000507833	2.2978	5.27988	-1.93802
LAMA2	2.73076e-05	0.000523369	1.82417	3.32758	-2.12647
AC015799.1	2.75659e-05	0.000523889	1.69616	2.87695	1.57731
AL591438.2	2.76702e-05	0.000523889	2.09397	4.38473	1.82292
ZNF827	2.81112e-05	0.000529033	1.87265	3.50681	-1.93716
THAP9-AS1	2.86189e-05	0.000535362	1.87688	3.52267	1.6407
LINC00102	2.95387e-05	0.000549278	2.55776	6.54213	1.96351
ACY1	3.00539e-05	0.000554863	0.630503	0.397534	-2.09841
BASP1	3.01942e-05	0.000554863	1.69502	2.87308	1.69003
KRT7	3.0786e-05	0.000562429	0.515487	0.265727	1.88142
TNFRSF19	3.18233e-05	0.000568612	0.663477	0.440202	-2.49938
RNU1-134P	3.17229e-05	0.000568612	2.14807	4.61419	1.75348
DUSP8	3.18525e-05	0.000568612	1.75988	3.09718	1.78735
HSP90AA1	3.15171e-05	0.000568612	1.5845	2.51064	1.96538
AL365436.2	3.27536e-05	0.000581376	2.91949	8.5234	1.7502
AC005786.3	3.30995e-05	0.000584196	3.19515	10.209	2.5563
SNRPN	3.3518e-05	0.000588078	1.85289	3.43321	-2.38864
PLA2R1	3.38841e-05	0.000588078	2.13085	4.54051	-1.75807
CDKN1A	3.37668e-05	0.000588078	2.78413	7.75135	1.55135
AC073592.3	3.44292e-05	0.000594236	2.01544	4.06199	1.81508
AL807752.1	3.4701e-05	0.000595637	1.64189	2.69579	1.77698
FLJ31356	3.51474e-05	0.000600002	0.556399	0.30958	2.08168
AC010531.3	3.54526e-05	0.000601924	2.00261	4.01045	1.67775
NEU1	3.60343e-05	0.000603034	0.643845	0.414536	1.50917
AC016727.1	3.63489e-05	0.000603034	0.533111	0.284208	1.56238
HSPB8	3.64182e-05	0.000603034	1.83731	3.37572	1.68521
ABHD8	3.64832e-05	0.000603034	0.602553	0.363071	1.84147
RPL13P6	3.57662e-05	0.000603034	0.541365	0.293076	1.91658
MT-ND2	3.66994e-05	0.000603415	0.65402	0.427742	1.94559
AC107464.2	3.70225e-05	0.000605541	0.583732	0.340743	2.31736
CAPZA2	3.79821e-05	0.000609188	1.71742	2.94952	1.5108
ZSCAN18	3.7821e-05	0.000609188	1.71742	2.94952	1.63621
TJP3	3.76258e-05	0.000609188	0.476552	0.227102	1.67292
CYTOR	3.80255e-05	0.000609188	1.73962	3.02626	1.78561
ST6GAL2	3.92056e-05	0.000619322	0.509219	0.259304	-2.34476
RWDD2B	3.92528e-05	0.000619322	1.86625	3.48289	-2.00759
ATP5E	3.8916e-05	0.000619322	1.62032	2.62545	1.60947
PRR13	3.95391e-05	0.000620704	0.628125	0.394541	1.52375
FASTKD2	4.17883e-05	0.000622072	1.60237	2.56758	-2.11473
PNKD	4.18166e-05	0.000622072	0.43739	0.19131	1.54509
C1orf210	4.15145e-05	0.000622072	0.612176	0.374759	1.55972
SNHG12	4.02799e-05	0.000622072	1.5105	2.28162	1.62349
DNAJA1	4.01119e-05	0.000622072	0.605351	0.36645	1.63246
LMNTD2	4.10791e-05	0.000622072	1.54284	2.38035	1.6573
RN7SL172P	4.15602e-05	0.000622072	1.58671	2.51765	1.73658
AL139393.2	4.06733e-05	0.000622072	0.608294	0.370021	1.78367
C19orf35	4.17128e-05	0.000622072	1.71386	2.93732	1.78477
AC073896.4	3.98635e-05	0.000622072	0.623994	0.389368	1.84592
SCARNA6	4.10833e-05	0.000622072	0.613119	0.375915	2.0137
EPHX2	4.23159e-05	0.000623561	0.520177	0.270584	-2.10299
KATNBL1P6	4.21366e-05	0.000623561	0.479095	0.229532	1.75631
POMGNT1	4.33328e-05	0.00062971	0.638223	0.407329	-2.07082
PDP1	4.3369e-05	0.00062971	1.6606	2.75759	1.60581
AC093525.8	4.31611e-05	0.00062971	1.73366	3.00557	1.61209
AP005432.1	4.37411e-05	0.00062971	1.60292	2.56935	1.71223
AC127537.3	4.36707e-05	0.00062971	1.78039	3.16977	1.80889
SLC25A25	4.41596e-05	0.000632819	1.55117	2.40614	1.57662
KAT14	4.57593e-05	0.000636062	1.51607	2.29846	-2.13589
TRIM11	4.59379e-05	0.000636062	1.53124	2.34469	1.66322
CD99P1	4.55991e-05	0.000636062	2.0282	4.11358	1.68785
SNORA49	4.50151e-05	0.000636062	1.73013	2.99333	1.81076
AC145285.7	4.60148e-05	0.000636062	2.11549	4.47532	1.85289
LINC00857	4.59516e-05	0.000636062	2.47915	6.1462	1.87589
GP1BB	4.58045e-05	0.000636062	0.594456	0.353378	2.70043
AC010653.2	4.47159e-05	0.000636062	1.81182	3.28269	2.71343
SLC16A3	4.64887e-05	0.000639783	1.5527	2.41087	1.66097
KLF16	4.6809e-05	0.000641365	2.10648	4.43728	1.5806
PBDC1	4.77281e-05	0.000642684	1.59738	2.55163	-2.04861
TTYH1	4.73215e-05	0.000642684	2.23637	5.00135	1.60807
AC012456.1	4.71343e-05	0.000642684	1.84241	3.39448	1.69477
AC023830.1	4.76454e-05	0.000642684	1.67277	2.79816	1.79505
PRPS2	4.85589e-05	0.000643399	1.62983	2.65633	-1.8302
LRCH4	4.84146e-05	0.000643399	1.92085	3.68966	1.56544
RN7SL521P	4.8567e-05	0.000643399	1.78367	3.18147	1.73856
AC093525.10	4.8605e-05	0.000643399	1.96742	3.87073	1.91016
LRIG3	4.92647e-05	0.000646652	1.77455	3.14902	-2.31126
SSSCA1-AS1	4.91934e-05	0.000646652	0.652464	0.42571	1.84371
DISP1	4.98084e-05	0.000650041	1.83757	3.37665	-2.32315
MAP3K8	5.00085e-05	0.000650041	1.77106	3.13664	1.5713
AC007731.4	5.01472e-05	0.000650041	1.67167	2.79448	2.05395
B4GALT4-AS1	5.0564e-05	0.000652736	1.51597	2.29818	1.94229
KATNAL1	5.10625e-05	0.00065299	1.68046	2.82396	-2.2144
CIDECP	5.12179e-05	0.00065299	1.79036	3.20538	1.53693
IRF9	5.14198e-05	0.00065299	1.59684	2.5499	1.56389
TNK2-AS1	5.10715e-05	0.00065299	2.15449	4.64182	1.9156
ROR1	5.20842e-05	0.000656093	1.55898	2.43042	-2.34564
PTGER1	5.19903e-05	0.000656093	1.93566	3.74677	1.97195
TDRD12	5.23455e-05	0.000656736	2.12673	4.52297	2.06304
PLEKHG2	5.2678e-05	0.000658264	1.7502	3.06321	1.68299
RRS1	5.32357e-05	0.000659953	1.71235	2.93216	-2.23976
AC011462.3	5.31171e-05	0.000659953	1.53576	2.35855	2.16198
IER5	5.38238e-05	0.000664606	1.73614	3.01419	1.65872
SCARNA12	5.42905e-05	0.000665111	1.89631	3.596	1.69874
CYP2F2P	5.42296e-05	0.000665111	1.53854	2.36709	2.21765
AL096814.1	5.54145e-05	0.000676231	2.62832	6.90809	2.47915
MT-ND1	5.57411e-05	0.000677569	1.58146	2.501	1.8744
NTHL1	5.63894e-05	0.000682792	1.82292	3.32303	1.64154
SPRY2	5.68705e-05	0.000683321	1.57908	2.49349	-2.50472
SNORA57	5.68674e-05	0.000683321	1.70989	2.92374	1.93687
HLF	5.72961e-05	0.000685797	0.561686	0.315491	-2.18828
BCS1L	5.87761e-05	0.000695517	1.59662	2.54919	-2.16159
AC073335.2	5.86435e-05	0.000695517	1.77698	3.15766	1.59503
RN7SL778P	5.84644e-05	0.000695517	0.61349	0.37637	1.94316
AC068587.10	5.93109e-05	0.000699197	0.443888	0.197036	2.72774
BAHD1	5.97209e-05	0.000701384	0.602441	0.362935	1.55691
H2AFJ	6.07253e-05	0.000702614	0.642936	0.413366	1.50123
SUB1P3	6.05998e-05	0.000702614	0.569454	0.324277	1.96904
RSAD2	6.04726e-05	0.000702614	1.66362	2.76764	2.03335
AL121603.2	6.03118e-05	0.000702614	0.571321	0.326407	2.10648
C15orf39	6.09741e-05	0.00070289	0.560722	0.314409	1.59846
FAM120C	6.18381e-05	0.000706364	1.89529	3.59211	-2.02255
SLC2A4RG	6.19539e-05	0.000706364	0.56192	0.315754	1.60569
LINGO3	6.15159e-05	0.000706364	1.74228	3.03554	1.90445
DRAP1	6.29376e-05	0.000712381	0.502819	0.252827	1.52128
SNORA2C	6.27378e-05	0.000712381	0.583045	0.339942	2.02616
PIM3	6.3236e-05	0.000713174	1.82325	3.32426	1.70101
LRRC8D	6.46059e-05	0.000721514	1.64605	2.70949	-2.09079
AL109923.1	6.46683e-05	0.000721514	1.58214	2.50316	1.81182
AC004678.1	6.46574e-05	0.000721514	1.60882	2.58832	2.40664
DRD4	6.53814e-05	0.000726873	3.76132	14.1476	2.47533
RAB43	6.57252e-05	0.000728104	1.50862	2.27593	2.49161
AC110769.3	6.60739e-05	0.000729381	2.46871	6.09454	1.74876
SRRM4	6.66256e-05	0.000732881	1.72628	2.98005	1.97354
LEKR1	6.76445e-05	0.000738886	2.46309	6.06679	1.8108
AC009088.3	6.75181e-05	0.000738886	2.48601	6.18027	2.81044
ZNF442	6.86043e-05	0.000746759	1.71223	2.93172	1.84037
RN7SL127P	6.92665e-05	0.000748311	1.53551	2.3578	1.71681
MT-ND3	6.93832e-05	0.000748311	1.81077	3.27888	1.89675
ZNF669	6.94655e-05	0.000748311	1.62117	2.62818	1.93436
AL773572.1	6.99353e-05	0.000750783	0.618909	0.383048	1.59662
MPDU1	7.13093e-05	0.000762912	0.619714	0.384046	1.56636
GBP6	7.19101e-05	0.000766077	0.656311	0.430744	-1.76898
AC087741.3	7.20956e-05	0.000766077	2.15475	4.64294	1.79238
SMIM10L1	7.30862e-05	0.000768758	0.487603	0.237756	-2.22411
TMEM171	7.26526e-05	0.000768758	0.519673	0.27006	1.88857
AC007032.1	7.287e-05	0.000768758	0.52022	0.270629	2.51527
KCTD5	7.38385e-05	0.000768881	1.56364	2.44498	1.56744
SNORD3A	7.36867e-05	0.000768881	1.5019	2.25569	1.76315
C2	7.40823e-05	0.000768881	0.552191	0.304915	1.88547
ANKRD20A3	7.34593e-05	0.000768881	0.522145	0.272636	1.89529
AC027117.2	7.49495e-05	0.000775306	0.631828	0.399207	2.12162
ITSN1	7.57796e-05	0.000781012	0.493669	0.243709	1.5531
CDH18	7.60012e-05	0.000781012	0.625424	0.391155	1.96354
FAM222A	7.76091e-05	0.000794921	1.54341	2.3821	1.73491
SCFD2	7.83739e-05	0.000794935	1.66482	2.77164	-2.04045
NFKB2	7.78801e-05	0.000794935	1.51984	2.30991	1.59533
SNORA71E	7.82406e-05	0.000794935	1.53473	2.35541	2.44084
LRIG1	7.94545e-05	0.000795831	0.533498	0.28462	-2.13191
BUB1B	7.92527e-05	0.000795831	1.56299	2.44293	-2.11699
LATS2-AS1	7.92467e-05	0.000795831	1.63155	2.66196	1.76944
AC105233.6	8.00992e-05	0.000799456	0.633235	0.400986	2.80678
NCAPH	8.06527e-05	0.000802417	0.497491	0.247497	-2.21789
AC093799.2	8.10354e-05	0.000803666	0.640083	0.409706	1.70043
PELI3	8.17583e-05	0.000808269	1.74903	3.05911	1.56108
SLC25A12	8.21679e-05	0.000808641	1.55461	2.41681	-2.14962
SRF	8.24388e-05	0.000808641	1.63349	2.66828	1.53878
CBARP	8.25725e-05	0.000808641	0.617395	0.381177	1.61798
KIF2A	8.33041e-05	0.000813257	1.66141	2.76028	1.55514
TMEM184B	8.46093e-05	0.000823425	1.60947	2.59041	1.56311
HAUS4	8.68772e-05	0.000840261	1.50178	2.25533	1.51955
CRB3	8.67631e-05	0.000840261	0.542508	0.294315	1.64886
TRADD	9.02845e-05	0.000862961	0.504972	0.254996	1.52483
FAM89B	9.0177e-05	0.000862961	0.618681	0.382766	1.6354
RNA5SP209	9.00073e-05	0.000862961	0.582212	0.338971	1.67693
SRP72P2	9.03292e-05	0.000862961	1.70548	2.90866	1.73803
MAOA	9.10496e-05	0.000867192	1.94229	3.77249	-2.0067
FSCN2	9.17381e-05	0.000871094	1.64671	2.71165	1.79079
ARHGDIB	9.23933e-05	0.000874657	1.84136	3.39059	1.54341
TROAP	9.31461e-05	0.000877332	1.55691	2.42397	-2.11868
PRIM1	9.32376e-05	0.000877332	1.69003	2.85619	-1.94436
PRRT3	9.35479e-05	0.000877608	1.7354	3.01161	1.61251
SNCG	9.45146e-05	0.000881384	0.421119	0.177341	1.67571
ENOX2	9.66926e-05	0.000896343	0.659001	0.434282	-2.21613
NME1	9.66261e-05	0.000896343	0.629152	0.395832	-2.06898
STXBP4	9.71489e-05	0.000897026	0.43855	0.192326	-2.01373
PPCDC	9.73405e-05	0.000897026	1.65494	2.73882	1.55856
SNORA59B	9.84147e-05	0.000902383	0.60811	0.369798	1.74709
LINC01003	9.84995e-05	0.000902383	2.70876	7.33738	2.18525
LINC01705	9.95675e-05	0.0009095	0.462623	0.21402	1.81964
PDCD11	0.000100236	0.000912938	0.421952	0.178043	-1.66402
RPL35P1	0.000101244	0.000919434	0.506736	0.256781	-2.27165
AC093367.1	0.000102121	0.000924709	2.08994	4.36785	1.90627
UBE2D1	0.000102724	0.000927488	0.62483	0.390412	1.60932
PPTC7	0.000103153	0.00092785	0.384119	0.147548	1.51722
RN7SKP227	0.000103358	0.00092785	0.429946	0.184853	1.63823
TPX2	0.000104953	0.000936779	0.61368	0.376603	-2.11605
AL356423.1	0.000104699	0.000936779	1.59158	2.53311	1.59684
MTND4P23	0.000105832	0.000938734	0.472368	0.223132	1.69686
RN7SL608P	0.00010562	0.000938734	2.33628	5.45821	1.79075
AC090970.1	0.000106073	0.000938734	0.60404	0.364864	2.02582
TEDDM1	0.000106425	0.000939188	0.533954	0.285107	1.76942
TSC22D4	0.00010768	0.00094758	1.5083	2.27496	1.55472
THSD4	0.000108819	0.00095492	0.585259	0.342529	-1.76496
AC011753.2	0.000110076	0.000957876	0.554267	0.307212	1.67305
CCDC96	0.000109591	0.000957876	1.59846	2.55509	1.76852
ARHGAP33	0.000111018	0.000962677	1.78477	3.18541	-2.02565
FAM102A	0.000111244	0.000962677	0.559138	0.312636	1.56206
AREG	0.000111552	0.000962678	1.63432	2.67102	1.56364
VPS37A	0.000112697	0.000967209	1.95289	3.81376	1.51528
EPPK1	0.00011243	0.000967209	0.486506	0.236688	1.75873
ZWINT	0.000113868	0.000971597	0.641861	0.411985	-2.32947
HIST1H1B	0.000115554	0.000971597	0.655976	0.430305	-2.32381
DNAJC30	0.000114364	0.000971597	0.635618	0.40401	-1.95773
DIAPH2	0.000114561	0.000971597	1.55972	2.43272	-1.64113
SERTAD3	0.000114882	0.000971597	1.88547	3.555	1.57663
AC073592.5	0.000114328	0.000971597	0.645295	0.416405	1.72729
ASB16-AS1	0.000115296	0.000971597	0.635808	0.404252	1.74903
AL049569.1	0.000115696	0.000971597	1.67524	2.80643	2.11549
ADAM23	0.000117863	0.000986455	1.72247	2.96692	-1.96379
NCS1	0.000118413	0.000986455	2.07408	4.30182	-1.84549
AL021707.6	0.000118364	0.000986455	1.56999	2.46487	1.73366
DTL	0.000120621	0.000999518	0.631019	0.398185	-2.172
PLCD4	0.000120514	0.000999518	0.572902	0.328217	-1.98068
MT-CYB	0.000121513	0.00100425	1.57339	2.47556	1.73843
TNFRSF12A	0.000122012	0.00100571	0.640297	0.409981	1.65551
CLDN4	0.000123834	0.00101538	0.651959	0.42505	1.5707
AC093249.6	0.000123663	0.00101538	1.51723	2.30199	1.80058
CFAP97	0.000124953	0.00102187	1.73249	3.00153	-1.82119
DGAT1	0.000126339	0.00102249	1.5108	2.28253	1.55872
PIP5K1C	0.000125928	0.00102249	0.547362	0.299605	1.56306
HSH2D	0.000125499	0.00102249	0.565235	0.31949	1.64255
AC055713.1	0.000126144	0.00102249	0.621793	0.386626	1.66141
LINC00665	0.00012791	0.00103253	1.61798	2.61786	-1.82696
FANCI	0.000129768	0.0010354	0.578566	0.334738	-2.12974
H3F3C	0.000129002	0.0010354	1.70039	2.89132	1.51988
ALPK3	0.000129365	0.0010354	0.662446	0.438835	1.66362
NRIP3	0.000129399	0.0010354	0.394354	0.155515	1.81576
AC092120.2	0.000130254	0.0010354	1.76852	3.12767	2.0857
H3F3B	0.000131136	0.00103977	1.59515	2.54451	1.52866
AC010331.1	0.000131472	0.00103979	0.549728	0.302201	1.98781
GPR153	0.000132386	0.00104438	0.509408	0.259496	1.54783
AC015712.6	0.000132799	0.001045	0.482512	0.232818	2.12886
HMCN1	0.000133709	0.00104951	0.577234	0.333199	-2.48347
7SK	0.000138302	0.00108285	1.68785	2.84883	1.55312
LINC00667	0.00014054	0.00109762	0.57274	0.328031	-1.7824
MAP1LC3A	0.000140971	0.00109824	0.625067	0.390709	1.59379
CX3CL1	0.000141389	0.00109843	2.30211	5.29971	-1.84528
ACTG1P11	0.000142402	0.00109843	1.74356	3.03999	1.71742
ACTG1P2	0.000142402	0.00109843	1.86289	3.47036	1.71742
AL360268.1	0.000141731	0.00109843	1.57757	2.48873	2.12673
PLK4	0.000144382	0.00110551	0.540785	0.292448	-1.93744
LYPLA2	0.000144379	0.00110551	0.616157	0.379649	1.52072
HSPA1A	0.000147072	0.00112336	1.96354	3.85547	1.81298
LAMB1	0.000148824	0.0011274	0.615102	0.378351	-2.11078
PIR	0.000149044	0.0011274	0.609956	0.372047	-1.89938
AC015912.3	0.000148936	0.0011274	1.55135	2.40669	1.74684
HSP90AA2P	0.000148096	0.0011274	1.64803	2.71599	1.78691
AC108134.1	0.000150048	0.00113225	1.52551	2.32717	1.63048
AP002761.3	0.000151891	0.00114339	1.79271	3.21381	2.46871
AC100810.3	0.000152351	0.0011441	2.00002	4.00009	1.86495
AC012615.6	0.000153198	0.0011477	0.538253	0.289716	1.62777
AC017002.1	0.000153627	0.00114816	0.405248	0.164226	1.75114
ITGA9	0.000155457	0.00115501	0.518388	0.268727	-1.91784
IER2	0.000155726	0.00115501	1.59921	2.55747	1.59995
ADAP1	0.000155383	0.00115501	0.496292	0.246306	1.62032
B4GALT5	0.000156022	0.00115501	0.654103	0.42785	1.64671
KRT80	0.000156562	0.00115626	0.625761	0.391576	1.58883
CHIC2	0.000159561	0.00117563	0.629477	0.396242	1.53821
ACACB	0.000161203	0.00118215	0.608133	0.369826	-1.87578
KLC3	0.000161647	0.00118263	0.549091	0.301501	1.51323
URB1	0.000162509	0.0011834	0.553163	0.305989	-1.68314
TMEM202-AS1	0.000162471	0.0011834	0.612914	0.375664	1.77677
SNORA48	0.00016339	0.00118704	1.53821	2.36608	1.73466
LTV1	0.000165762	0.0011923	0.52466	0.275268	-2.00307
PET100	0.000165395	0.0011923	0.567499	0.322055	1.5426
SNORA73B	0.000165558	0.0011923	0.583249	0.340179	1.60442
SEMA6C	0.000164653	0.0011923	3.11352	9.69404	1.63618
AC021491.2	0.000166022	0.0011923	1.53693	2.36214	2.1102
ATP13A2	0.000166461	0.00119272	0.568522	0.323217	1.66141
TMEM147-AS1	0.000167486	0.00119731	1.77654	3.15608	-1.92232
CKB	0.000168309	0.00119941	0.619872	0.384241	1.77654
TIMP3	0.000169773	0.00120304	1.74882	3.05839	-2.25021
MGAT1	0.000170213	0.00120304	2.04843	4.19605	1.62551
AL513304.1	0.000170118	0.00120304	1.5707	2.4671	2.62832
HEATR6	0.0001708	0.00120447	0.623572	0.388842	-1.86543
WDR3	0.000171911	0.00120799	0.62071	0.38528	-1.90297
TRAF4	0.000172073	0.00120799	1.50955	2.27875	1.53376
KIF4A	0.000173315	0.00121398	1.53773	2.36461	-2.18852
SNORA71A	0.0001753	0.00122514	0.566666	0.32111	1.8099
MAP2K1	0.000175873	0.0012264	0.613321	0.376163	1.5454
SNORA71C	0.000177404	0.00123158	0.528549	0.279364	2.06979
OAF	0.000183501	0.00125165	0.559497	0.313037	-2.30171
PRDM11	0.000183198	0.00125165	0.407555	0.166101	-1.94131
TTC27	0.000182792	0.00125165	0.460214	0.211797	-1.92681
UBE2W	0.00018224	0.00125165	0.509806	0.259902	1.50958
SAT1	0.000181564	0.00125165	0.548261	0.30059	1.5109
RN7SL2	0.000181042	0.00125165	0.600339	0.360407	1.65626
AC011498.4	0.000183189	0.00125165	1.97596	3.90442	2.39237
SMIM27	0.00018565	0.0012611	1.5502	2.40313	1.57862
RN7SL1	0.000186097	0.0012611	0.654396	0.428234	1.61939
AL139099.5	0.000185901	0.0012611	0.642368	0.412637	1.62983
ZNF507	0.000187305	0.00126654	1.64886	2.71875	-1.55484
PPARGC1B	0.000188404	0.0012668	0.616459	0.380022	-1.66664
RASSF7	0.000188559	0.0012668	1.5354	2.35745	1.56374
NAP1L6	0.000190475	0.00127513	0.604132	0.364976	1.78561
RN7SL18P	0.000191025	0.00127513	0.621606	0.386394	1.89257
AC211486.4	0.000190891	0.00127513	0.555476	0.308553	2.78413
FBLN1	0.000192295	0.00127543	0.555382	0.308449	-2.07076
CENPK	0.000192024	0.00127543	1.76061	3.09973	-1.92906
RELB	0.000191567	0.00127543	0.541922	0.293679	1.5723
RN7SL166P	0.000193304	0.00127941	0.618433	0.382459	1.6119
HS3ST6	0.000195606	0.00129191	0.63121	0.398426	1.67153
MTND1P23	0.000196067	0.00129223	2.21765	4.91796	3.04756
CA12	0.000197048	0.00129562	0.531534	0.282529	-1.7455
ARRDC1	0.000197412	0.00129562	1.51906	2.30754	1.56299
AFDN-AS1	0.000198972	0.00129836	1.78561	3.18841	1.58671
LINC00511	0.000199076	0.00129836	1.76871	3.12835	1.62807
RN7SL804P	0.000198541	0.00129836	0.657309	0.432056	1.78257
NOB1	0.000199914	0.00129983	0.621405	0.386144	-1.76798
RN7SL262P	0.000200623	0.0013003	0.560545	0.314211	1.77237
IQGAP3	0.000203008	0.00130729	0.442754	0.196031	-1.79376
IARS	0.000203163	0.00130729	0.567032	0.321525	-1.51704
ATP6V1H	0.000202723	0.00130729	0.643035	0.413494	1.50178
MED25	0.000203375	0.00130729	1.72075	2.96097	1.56659
GOLIM4	0.000204416	0.00130917	0.656896	0.431512	-1.89859
DEDD2	0.0002049	0.00130917	0.474697	0.225338	1.51288
UBALD2	0.000204925	0.00130917	1.51288	2.2888	1.64716
MCM6	0.000206875	0.00131625	1.87996	3.53427	-2.07966
AL356488.2	0.000206735	0.00131625	1.87996	3.53427	1.55898
MAFF	0.000208195	0.00132196	1.62062	2.6264	1.59995
CDCA4	0.000209553	0.00132519	0.506961	0.25701	1.57757
MT-CO3	0.000210333	0.00132743	1.55872	2.42961	1.6844
ARHGEF2	0.000210885	0.00132824	0.609337	0.371291	1.66482
U73169.1	0.000211583	0.00132995	0.43045	0.185287	2.03755
PTPRS	0.000214792	0.00134156	0.662008	0.438254	-1.56281
MUC1	0.000215148	0.00134156	0.546658	0.298835	1.70789
HSPE1	0.000214461	0.00134156	0.537164	0.288546	1.9535
LINC01587	0.000214409	0.00134156	0.666069	0.443648	2.23028
AC008406.3	0.000217167	0.00134604	0.57596	0.33173	1.50381
TMBIM4	0.000218452	0.00134604	1.63246	2.66494	1.5053
EHD1	0.000217627	0.00134604	1.99783	3.99134	1.51702
WBP2	0.000218189	0.00134604	1.51314	2.28959	1.54609
FRAT1	0.00021744	0.00134604	0.510795	0.260912	1.64132
AC131238.1	0.000218128	0.00134604	0.563266	0.317269	1.81673
AC022007.1	0.000219746	0.00135135	0.63727	0.406113	1.56015
WNT11	0.000221247	0.00135791	0.659267	0.434633	1.92211
PRR13P5	0.00022333	0.00136801	0.514171	0.264372	1.86479
SECTM1	0.000224797	0.00136894	1.83357	3.36198	1.75754
AC012100.3	0.000224675	0.00136894	0.457507	0.209312	2.27146
CENPO	0.000228216	0.00138203	1.52128	2.31429	-2.01494
LMTK2	0.000227835	0.00138203	2.47533	6.12725	1.50237
SNORA70	0.000228274	0.00138203	0.603655	0.364399	2.13562
LINC00887	0.000230577	0.00139322	0.622779	0.387853	1.57477
SYCN	0.000231013	0.00139322	0.65131	0.424205	2.11694
AC099336.2	0.000231691	0.00139461	0.460406	0.211974	-2.47312
AC240504.1	0.000232166	0.00139478	0.602328	0.362798	1.64189
AC005264.1	0.000234182	0.00140354	0.516483	0.266754	1.58301
FTH1P15	0.000234522	0.00140354	0.648613	0.420698	2.14525
TRIM44	0.000235714	0.00140649	0.490679	0.240766	-1.80022
ARID3A	0.000235916	0.00140649	1.52153	2.31506	1.53473
SCARNA2	0.000238181	0.00141729	1.5159	2.29796	1.55488
ATF3	0.000242214	0.00143855	1.78735	3.19463	1.55461
DDX20	0.000247209	0.00145001	1.5287	2.33693	-2.1066
JAG1	0.000247306	0.00145001	0.498523	0.248525	-1.64445
PQLC1	0.000246112	0.00145001	0.640642	0.410422	1.55103
TM2D2	0.000245835	0.00145001	1.55699	2.42423	1.56413
PPP1R15A	0.000247392	0.00145001	0.666154	0.443761	1.585
RN7SKP48	0.000245655	0.00145001	0.657143	0.431837	1.83624
INTS6-AS1	0.000246535	0.00145001	1.51702	2.30135	1.8897
HSPA6	0.000248243	0.00145227	0.592165	0.35066	2.12465
DUOX2	0.000248716	0.00145232	0.491822	0.241889	1.52153
AES	0.000251197	0.00146134	0.655723	0.429972	1.54284
SNORA17B	0.000251176	0.00146134	0.451237	0.203614	2.17962
TECRP2	0.000252933	0.00146871	0.610289	0.372453	1.50349
RAD18	0.000257148	0.00148765	0.475514	0.226114	-1.97989
SNPH	0.000258809	0.00149449	1.52932	2.33883	1.54159
SNHG22	0.000259907	0.00149806	1.61204	2.59868	1.5727
C1R	0.000262382	0.00150021	1.75873	3.09314	-2.05547
KIF3B	0.000262681	0.00150021	1.57384	2.47696	-1.6105
PPP2CB	0.00026128	0.00150021	0.638621	0.407837	1.51908
AC020911.1	0.000262261	0.00150021	0.564473	0.31863	2.2423
C9orf16	0.000264281	0.0015066	1.81104	3.27986	1.56999
TMEM200B	0.000270971	0.00154192	0.562479	0.316382	1.80549
ACSS1	0.000272421	0.00154418	0.60958	0.371588	-1.71312
AL590822.2	0.000272016	0.00154418	0.600018	0.360022	1.58146
SNORA5A	0.000276443	0.00156168	0.495725	0.245744	2.04745
WDR5	0.000276958	0.00156176	0.663938	0.440814	-1.59525
AP006621.5	0.000277925	0.00156439	0.58361	0.340601	1.81077
METTL12	0.000278716	0.00156603	1.56206	2.44004	1.60277
MUC20	0.000282501	0.00157314	1.52139	2.31462	1.58261
HIST3H2A	0.000282284	0.00157314	0.494426	0.244457	1.65443
MT-ND6	0.000281399	0.00157314	1.53582	2.35873	1.67843
KRTAP5-AS1	0.000282457	0.00157314	2.15702	4.65274	2.03883
TMEM265	0.000281994	0.00157314	1.73491	3.0099	2.05194
UBALD1	0.000283041	0.00157335	0.63252	0.400082	1.59792
PNPLA2	0.000286526	0.00158377	0.54057	0.292216	1.53268
NDRG2	0.000286222	0.00158377	0.655037	0.429074	1.56784
TSPY26P	0.000286314	0.00158377	1.6354	2.67454	1.65433
KCNK12	0.000286944	0.00158377	0.547919	0.300215	2.04377
PLD4	0.000290327	0.00159961	0.46954	0.220468	1.85678
ARF6	0.00029271	0.0016099	0.65838	0.433464	1.5019
WDR7	0.000295821	0.00162415	0.472874	0.22361	-1.59854
SOX6	0.000297605	0.00163109	0.482915	0.233207	-1.93581
LINC01578	0.000298698	0.00163135	0.527416	0.278168	1.56804
SPDYA	0.000298564	0.00163135	0.576888	0.3328	1.57694
SNORA21	0.000300579	0.00163876	1.56482	2.44865	3.07373
CD1C	0.000301633	0.00164013	0.606464	0.367798	-2.07249
SARS2	0.000301942	0.00164013	0.645927	0.417221	-1.77005
GLMP	0.000306239	0.00165804	0.633075	0.400784	1.5804
PPP1CB	0.000308587	0.00166652	1.5861	2.51571	1.56843
CICP6	0.000308871	0.00166652	0.5133	0.263477	3.11352
MXRA5	0.000310744	0.00167373	2.08168	4.33337	-2.08394
TOP2A	0.000313349	0.00168486	1.99646	3.98585	-1.99965
S1PR4	0.000315391	0.00169292	0.600453	0.360544	1.63752
NUCB1	0.000317052	0.00169311	1.58293	2.50568	1.50696
WWTR1-AS1	0.000316288	0.00169311	0.492541	0.242597	1.72559
CAPN12	0.000316707	0.00169311	0.515991	0.266247	1.73249
E2F2	0.000323546	0.00172484	1.64132	2.69392	-2.00592
AC120057.4	0.000326842	0.00173944	0.655598	0.429809	1.56407
RN7SL451P	0.000329556	0.00175091	1.58282	2.50533	1.88269
EPN1	0.000331054	0.0017529	1.79079	3.20691	1.52932
AL024493.1	0.000330667	0.0017529	1.51163	2.28504	1.55117
FAM107B	0.000331841	0.0017541	2.14525	4.60209	1.52139
OCEL1	0.000333626	0.00176055	0.650256	0.422833	1.64045
C5orf66-AS1	0.000334471	0.00176204	1.52002	2.31045	1.67524
AC010761.5	0.000337354	0.00177423	0.666094	0.443681	3.0204
AC007292.1	0.000339171	0.00178079	0.545621	0.297702	1.52389
DTX3	0.000341804	0.00178139	0.565298	0.319562	-1.93617
ABCC4	0.000340693	0.00178139	1.53268	2.34912	-1.88565
BCL9	0.000342137	0.00178139	0.615407	0.378725	-1.64444
MAPK8IP1P2	0.000340815	0.00178139	0.616509	0.380084	3.439
FOXC1	0.000344156	0.00178595	0.576813	0.332713	1.58293
AC005083.1	0.000343695	0.00178595	0.650861	0.42362	1.66646
PROSER2	0.000345508	0.00178999	0.565767	0.320093	1.58583
TMEM91	0.000350627	0.00181051	0.500649	0.250649	1.59154
ADH7	0.000352068	0.00181495	1.77235	3.14122	-2.28629
B3GNT8	0.000355035	0.00182723	1.5804	2.49766	1.70548
UNC93A	0.00035583	0.00182831	0.529029	0.279872	1.93075
FRMD8P1	0.000356847	0.00183052	1.77266	3.14231	1.58282
LAMA4	0.000359675	0.00184201	0.630424	0.397434	-2.31719
ACP6	0.000361365	0.00184462	0.526708	0.277421	-1.84718
CASK	0.000361037	0.00184462	0.567357	0.321894	-1.82694
RN7SL300P	0.000362423	0.001847	2.70043	7.29234	1.7848
FKTN	0.000364369	0.00185389	0.54554	0.297613	-1.94818
AC124319.1	0.000373553	0.00189445	1.72691	2.98223	1.98245
METRNL	0.000376482	0.00190621	1.54783	2.39579	1.57295
DEPTOR	0.000378877	0.00191483	0.521798	0.272273	-1.97254
ADGRF1	0.000379411	0.00191483	1.6818	2.82844	1.60237
PPDPF	0.000380744	0.00191846	0.523762	0.274327	1.58027
EPS8L1	0.00038255	0.00192445	0.626721	0.392779	1.57384
COA4	0.000390987	0.00196373	1.78625	3.19067	-1.76471
AL031282.2	0.000392573	0.0019647	0.631114	0.398305	1.51607
AC022400.6	0.000392796	0.0019647	0.602462	0.36296	1.65261
RN7SL44P	0.000393067	0.0019647	0.634042	0.40201	1.77564
RBPMS	0.000395694	0.00197153	0.61829	0.382283	1.58683
FNDC11	0.000395655	0.00197153	0.644731	0.415678	1.99646
ARHGAP11B	0.000411537	0.0020407	1.64998	2.72244	-1.91518
DNPEP	0.000413352	0.00204645	1.50123	2.2537	-1.51684
RN7SL621P	0.00041419	0.00204736	1.52866	2.33679	2.01753
ARHGEF35	0.000416923	0.00205436	1.51988	2.31004	1.51984
C7orf61	0.000420385	0.00206816	0.527605	0.278367	2.07408
AC068491.4	0.000424233	0.00208054	1.61164	2.59738	1.61717
MARCH1	0.000426481	0.00208176	1.51955	2.30903	-1.86383
MTR	0.000426179	0.00208176	0.505808	0.255842	-1.62212
FAM129B	0.000425327	0.00208176	0.579062	0.335312	1.53582
MRPL41	0.000427888	0.00208212	0.359369	0.129146	1.52365
AC005899.8	0.000427245	0.00208212	1.5717	2.47024	1.97218
HEBP1	0.00043088	0.00208693	0.649349	0.421654	1.59145
HMGN2P4	0.000430672	0.00208693	0.53607	0.287371	1.74752
TNNC2	0.000429818	0.00208693	1.59145	2.53273	2.021
RN7SL43P	0.000434431	0.00210087	1.54559	2.38886	1.78433
IGFALS	0.000440905	0.0021256	1.67509	2.80593	2.11234
STEAP4	0.000442163	0.00212838	0.644991	0.416013	1.57965
POLD4	0.000443588	0.00212868	0.657037	0.431698	1.51345
SLURP2	0.000443081	0.00212868	0.589933	0.348021	1.55451
AL645608.9	0.000445789	0.00213596	0.430329	0.185183	1.70989
PRSS30P	0.000449381	0.00214987	1.55574	2.42034	2.3184
KCNK1	0.000451689	0.00215761	0.546749	0.298934	1.51697
AC136944.2	0.000454848	0.00216783	1.65443	2.73713	1.87688
RGS9BP	0.000455216	0.00216783	1.81227	3.28432	1.90672
TMEM243	0.000456529	0.0021682	1.52825	2.33556	-2.01902
BNC1	0.000456683	0.0021682	1.52311	2.31987	-1.60044
KIF15	0.000457895	0.00217066	0.45698	0.208831	-2.03482
AC103563.7	0.000459679	0.00217582	0.495851	0.245869	1.76499
LINC01977	0.000461176	0.0021796	0.402663	0.162137	1.73216
MUC6	0.000461943	0.00217992	1.74752	3.05383	1.77465
ZNF358	0.00046384	0.00218228	0.590629	0.348842	1.59779
SERTAD4	0.000466193	0.0021832	1.65266	2.73127	-2.25939
ARMCX5-GPRASP2	0.000467249	0.0021832	1.54808	2.39655	-1.87442
UCA1	0.000467384	0.0021832	1.53666	2.36132	1.52631
SNORA73A	0.000465614	0.0021832	1.67153	2.794	1.67247
DPM3	0.000468229	0.0021832	1.73975	3.02673	1.83357
TGIF2	0.000470389	0.00218675	1.64255	2.69798	-1.79666
PSCA	0.000469853	0.00218675	1.96538	3.8627	1.86933
BICD1	0.000473215	0.00219662	1.78691	3.19303	-1.97342
NR4A3	0.000477307	0.00221232	1.81298	3.28689	1.53231
SPATA2L	0.000481597	0.0022289	1.9175	3.67679	1.59532
AC004908.2	0.000483	0.00223209	2.12465	4.51415	1.79612
F2R	0.000485993	0.0022426	1.68521	2.83992	-2.01725
POLA1	0.000488079	0.00224386	1.9535	3.81615	-1.80112
XPO4	0.000488419	0.00224386	0.505296	0.255324	-1.68696
SPNS3	0.000487166	0.00224386	1.92225	3.69504	1.62806
CPTP	0.000499549	0.00228267	1.93368	3.73913	1.5502
ABTB2	0.000499791	0.00228267	0.579637	0.335979	1.5981
AL391121.1	0.000502149	0.00228406	0.659177	0.434514	1.53576
MRNIP	0.000502289	0.00228406	1.59995	2.55985	1.53594
AC008972.2	0.000502284	0.00228406	1.65872	2.75135	1.67967
AP000769.1	0.00050393	0.00228487	1.59994	2.5598	1.58214
RN7SL396P	0.000508369	0.00230166	0.620852	0.385458	1.6244
ZNF182	0.000510503	0.00230702	2.11234	4.46199	-1.82685
FOXN1	0.000513312	0.00231064	0.497486	0.247493	-2.03029
AC074143.1	0.000515572	0.00231748	0.606144	0.36741	2.19399
SNORA23	0.000522354	0.00234459	2.17623	4.73596	1.99747
PINX1	0.000537189	0.00240772	1.66017	2.75615	-1.87507
AC233723.1	0.000542284	0.00242707	1.8897	3.57096	2.01544
PFAS	0.000548376	0.00245082	0.619091	0.383274	-1.80519
CDC42EP5	0.000549755	0.00245348	0.666591	0.444344	1.86289
AC133919.2	0.000556065	0.00247457	0.557487	0.310792	1.82417
DST	0.000568848	0.00252426	1.56389	2.44576	-1.53537
GPR89A	0.000571453	0.00253223	1.80376	3.25354	-1.90926
GBP1P1	0.000573517	0.00253418	0.627439	0.393679	-1.83277
UNG	0.000572857	0.00253418	0.653357	0.426876	-1.71071
DNAJB1	0.000579221	0.00255577	0.618352	0.382359	1.51314
AC004233.3	0.000584084	0.0025736	0.521419	0.271878	1.60127
UCK2	0.000590862	0.00259979	0.636187	0.404734	-1.91026
TAF13	0.000594972	0.00261419	0.492392	0.24245	1.58225
DARS2	0.000596935	0.00261914	1.56771	2.45771	-1.60926
TSEN2	0.000598473	0.0026222	0.644628	0.415545	-1.5955
YBX1P2	0.000602485	0.00263106	1.5531	2.41211	-1.9078
CBX2	0.000603021	0.00263106	0.638258	0.407374	-1.72841
AC010507.2	0.00060209	0.00263106	0.608105	0.369792	2.35565
CU633967.1	0.00060787	0.00263748	0.472068	0.222848	-1.80056
C11orf68	0.000605524	0.00263748	0.626148	0.392062	1.5083
KIF26A	0.000607154	0.00263748	0.651268	0.42415	1.65944
CLTB	0.000610788	0.00264646	1.54651	2.39171	1.50955
PCDHGB5	0.000611811	0.00264723	1.55781	2.42676	-1.77041
HLTF	0.000615578	0.00265939	0.645161	0.416233	-2.01673
CTTNBP2	0.000616325	0.00265939	0.468188	0.2192	-1.80026
ITGB8	0.000618158	0.00265995	0.451589	0.203932	1.56771
MYOM1	0.00061761	0.00265995	1.75631	3.08463	1.56952
MMP24-AS1	0.00062053	0.00266337	0.593362	0.352078	1.58491
AL160408.1	0.000620657	0.00266337	1.51697	2.3012	1.96742
SRPRB	0.000623269	0.00267091	2.04377	4.177	-1.8165
AL360012.1	0.000630622	0.00269872	1.75517	3.08062	1.93566
ZNF275	0.000634145	0.00271008	1.56744	2.45686	-1.80285
VWA8	0.00063853	0.00272509	1.50468	2.26405	-1.54058
SLC6A4	0.000642689	0.0027391	0.430923	0.185694	-1.73024
WNK4	0.000648463	0.00275099	0.578262	0.334387	-1.80977
MECR	0.000649	0.00275099	0.626999	0.393128	-1.783
AC020741.1	0.000648417	0.00275099	0.491444	0.241517	1.92093
AC106037.2	0.000652484	0.00275827	0.510844	0.260961	1.60027
ZNF594	0.00066754	0.0028143	1.65944	2.75374	-1.87285
PUM3	0.000670102	0.00282026	0.618201	0.382173	-1.76741
KRT86	0.00067464	0.00283276	1.55514	2.41845	2.15129
AC073592.6	0.000676527	0.00283687	0.620925	0.385548	1.62405
FAN1	0.000681277	0.00283775	0.45693	0.208785	-1.82509
RBMX	0.000680904	0.00283775	0.624116	0.389521	-1.52189
EEF1A2	0.000677843	0.00283775	0.601226	0.361473	1.55699
SERINC2	0.000679487	0.00283775	0.457247	0.209075	1.61485
AC109454.4	0.000680375	0.00283775	1.51323	2.28985	2.05464
TRIT1	0.000684242	0.0028463	1.5806	2.4983	-1.77164
PLPP3	0.000685292	0.00284688	1.98155	3.92656	-1.94117
AP006621.4	0.000687612	0.00285264	1.50373	2.26121	1.53551
LINC00592	0.000688506	0.00285264	1.53737	2.36351	2.20131
OSBPL5	0.000692813	0.00286364	0.54663	0.298804	-1.73096
SMARCA1	0.000695108	0.00286858	0.660159	0.43581	-1.94821
PTCD2	0.000700121	0.00288546	1.50141	2.25423	-1.65617
ATP10D	0.000702888	0.00289305	1.60536	2.57719	-1.61971
AC113189.4	0.000708022	0.00291034	0.606826	0.368238	2.36314
C19orf48	0.000709333	0.0029119	1.88142	3.53975	-1.78847
JUND	0.000714479	0.00292314	1.58883	2.52437	1.55781
AC010207.1	0.000715813	0.00292314	2.15129	4.62803	1.65103
DNAJA4	0.000715601	0.00292314	2.03883	4.15681	1.99783
AC092117.2	0.000725431	0.00293952	1.63744	2.68121	1.53198
PRSS22	0.000723368	0.00293952	0.470262	0.221146	1.56917
AL645608.8	0.000725466	0.00293952	0.431557	0.186242	1.57908
SMIM22	0.000725472	0.00293952	0.473758	0.224447	1.81811
AC008026.3	0.000728811	0.00294923	0.593505	0.352248	1.78843
RN7SL604P	0.000730007	0.00295025	0.646846	0.418409	1.8033
TUFT1	0.000732556	0.00295619	1.76944	3.13091	1.51132
CYR61	0.000733369	0.00295619	0.589564	0.347586	1.51906
KDF1	0.000735881	0.00296036	1.8108	3.27901	1.50468
PORCN	0.000736299	0.00296036	1.70665	2.91267	1.69889
DPH2	0.000739178	0.00296811	0.654704	0.428637	-1.94488
AGL	0.000748718	0.00300256	1.52274	2.31874	-1.64394
AL355075.4	0.000749941	0.00300361	0.577006	0.332936	1.51597
MIR205HG	0.000758566	0.00303427	1.96351	3.85538	-1.90006
POLE3	0.000776278	0.00310114	1.85524	3.44191	-1.57628
MT-ND4	0.000779266	0.0031091	1.7404	3.029	1.61719
NR2C1	0.000780579	0.00311037	1.62807	2.6506	-1.75107
LINC00987	0.000789524	0.00313708	2.20131	4.84577	-1.95109
AC022966.2	0.000790295	0.00313708	0.5228	0.27332	1.55626
AC023906.5	0.000789354	0.00313708	0.562928	0.316888	1.71638
AC055811.3	0.000796894	0.00315126	0.547358	0.299601	1.72351
SHROOM4	0.000803722	0.00316624	0.561043	0.314769	-1.50408
CHTF18	0.000807136	0.00317568	0.624004	0.38938	-1.71453
SFRP1	0.00080897	0.0031789	1.87589	3.51895	-2.40104
PNO1	0.000810318	0.00318019	0.643853	0.414546	-2.00796
RN7SL472P	0.000812679	0.00318546	1.57477	2.47989	2.2709
ADIRF	0.000816804	0.00319761	0.512535	0.262692	1.5105
CYB5B	0.000822562	0.00321612	2.18525	4.77531	-1.58426
AL137784.2	0.000828003	0.00323335	0.453737	0.205877	1.67277
CYP7B1	0.000835061	0.00325278	1.91324	3.66049	-1.88135
TOPBP1	0.000834972	0.00325278	1.56804	2.45874	-1.51563
ADAM21	0.000839648	0.00326658	2.23028	4.97415	1.73962
FH	0.000843705	0.00327439	1.81964	3.31108	-1.6489
FKBP4	0.000843753	0.00327439	2.47348	6.1181	1.5861
DCLRE1A	0.000846005	0.00327906	1.73216	3.00037	-1.76357
LMBRD1	0.000848773	0.00328571	1.70435	2.90482	1.50405
PLEKHF1	0.00085626	0.00330241	2.66804	7.11844	1.51202
DCBLD2	0.000866145	0.00333231	1.90445	3.62695	-2.25859
CTPS1	0.000868365	0.00333674	1.50405	2.26216	-1.65527
ARHGAP11A	0.000889664	0.00340602	1.6573	2.74663	-1.81097
RN7SL3	0.000889285	0.00340602	1.6946	2.87166	1.55283
LINC01123	0.0008912	0.00340772	1.50237	2.25713	-2.20392
GFM1	0.00089334	0.00341173	0.497098	0.247106	-1.62494
AC068993.1	0.000896869	0.00341685	0.453701	0.205845	1.5788
KIF20A	0.000906846	0.00344645	0.660306	0.436004	-1.95755
ELAC2	0.000916301	0.00347112	1.56544	2.45059	-1.52503
WDR61	0.00091563	0.00347112	0.469062	0.220019	1.80447
AC138305.3	0.000916669	0.00347112	0.432664	0.187198	2.55776
SOX21	0.000921612	0.0034814	0.595643	0.354791	-1.87022
SNORD15B	0.000923298	0.00348355	0.630123	0.397055	2.17469
LOXL1	0.000938012	0.0035348	0.640355	0.410054	-2.01168
AL451165.2	0.000941543	0.00354383	0.642743	0.413119	1.53854
SCARNA5	0.000946403	0.00355356	0.478287	0.228759	1.69113
COL12A1	0.000955958	0.00357684	0.499233	0.249234	-1.89197
RTN4R	0.000964409	0.00360385	0.496691	0.246702	1.67514
TNS2	0.000967866	0.00360466	0.58842	0.346238	-1.54941
CAMK2N1	0.000965885	0.00360466	1.50429	2.26287	1.51723
AC139149.1	0.000970568	0.00360959	1.52072	2.31259	1.75988
SETP5	0.000974561	0.00362013	0.628278	0.394733	1.8009
APOL3	0.000977462	0.00362587	0.532443	0.283496	-2.05085
TMEM189	0.000978427	0.00362587	1.59995	2.55983	1.53321
LRP5	0.000983092	0.0036285	1.60141	2.5645	-1.58699
HEIH	0.000983689	0.0036285	1.59825	2.55441	1.54559
PRAG1	0.000983685	0.0036285	0.637586	0.406516	1.5701
RN7SL11P	0.000983783	0.0036285	0.49833	0.248333	1.83661
RTL6	0.000990451	0.00364879	0.454554	0.206619	-2.02167
ATP8A1	0.000995865	0.00366441	1.59379	2.54015	-1.84329
HS3ST1	0.00100557	0.00369576	1.5454	2.38825	1.53666
RN7SL359P	0.00100697	0.00369657	1.5713	2.46897	1.68965
SEC31B	0.00100873	0.00369869	3.439	11.8267	-1.59822
ZFAND2A	0.00101264	0.00370431	0.536529	0.287864	1.79959
SLC16A11	0.0010124	0.00370431	0.425815	0.181319	1.81087
SNTB1	0.00102088	0.0037301	1.50731	2.27199	-1.68478
WDR4	0.00102285	0.00373293	0.660848	0.43672	-2.07669
LINC00623	0.00103258	0.00376404	0.636796	0.405509	-1.91278
MAK16	0.00103396	0.00376467	0.480849	0.231215	-1.56842
ANXA5	0.00103756	0.00376914	0.560853	0.314556	-1.71513
DSG1-AS1	0.0010376	0.00376914	1.56659	2.45419	-1.65658
LGALS3	0.00104443	0.00378955	1.84256	3.39504	1.52274
AURKA	0.00105251	0.00381442	1.57295	2.47416	-1.98031
AKR1C2	0.00105554	0.00382099	1.60277	2.56888	-2.08727
ZACN	0.0010694	0.00386668	1.69459	2.87164	1.64612
MRPS30	0.00108219	0.00390838	1.62551	2.64229	-1.75765
NHLH2	0.00108713	0.00392171	0.5263	0.276992	-1.92537
C11orf24	0.00109114	0.00393163	1.90484	3.62843	-1.87282
KNL1	0.001112	0.00399759	0.644198	0.414991	-1.82939
CPLX1	0.00111631	0.00400847	0.630077	0.396997	1.97596
DPY19L1	0.00112641	0.00403848	1.88758	3.56295	-2.18576
BAG3	0.00112726	0.00403848	1.58491	2.51192	1.84136
SPATA18	0.00113409	0.00405799	1.56636	2.4535	-1.83926
CNFN	0.00113944	0.00406349	0.647926	0.419808	1.53773
AC073592.9	0.0011391	0.00406349	1.53594	2.35912	1.85719
CHAMP1	0.00114246	0.00406497	0.616722	0.380346	-1.80779
TGIF1	0.00114218	0.00406497	0.621432	0.386177	1.51694
ROBO2	0.00115102	0.00406635	1.52365	2.32151	-1.88129
TRIM34	0.00115183	0.00406635	0.623396	0.388622	-1.7732
CHD1L	0.00114821	0.00406635	0.568942	0.323696	-1.63155
S100P	0.00115196	0.00406635	0.620802	0.385395	1.55035
ZNRF1	0.00115141	0.00406635	0.583711	0.340719	1.57495
AC145207.2	0.00114605	0.00406635	1.6844	2.8372	2.91949
ZP3	0.00115421	0.00406968	1.73843	3.02215	1.60819
SMC2	0.00116321	0.00408761	1.8744	3.51337	-1.66436
AC008429.1	0.00116312	0.00408761	1.94559	3.78534	1.92857
AL732437.1	0.00117386	0.00412037	1.89675	3.59764	-1.78035
AC009506.1	0.00118362	0.00414996	1.61719	2.6153	1.57136
RN7SL480P	0.00119392	0.0041814	2.06805	4.27681	1.88475
ZSCAN20	0.00120236	0.00419473	1.67843	2.81713	-1.7762
ACOT7	0.0012031	0.00419473	3.04756	9.28759	-1.6596
FRMD4A	0.00120212	0.00419473	1.69251	2.8646	-1.52532
LINC00115	0.00120009	0.00419473	1.69686	2.87934	1.85524
GPAM	0.00121072	0.00420723	1.85458	3.43947	-1.83305
PPP5C	0.00120843	0.00420723	0.616479	0.380046	-1.51968
TULP2	0.00121018	0.00420723	1.70789	2.9169	2.11262
WFIKKN1	0.00121387	0.00421347	1.58261	2.50465	1.64731
SLC1A4	0.00121754	0.00422151	1.73652	3.01551	-1.72193
DUOXA2	0.0012201	0.0042244	2.14714	4.61022	1.5159
NCEH1	0.00122107	0.0042244	1.77465	3.14939	1.56394
PVT1	0.00123144	0.00425083	0.61926	0.383483	-1.57722
JUNB	0.0012328	0.00425083	0.47986	0.230265	1.54651
PRR29-AS1	0.00123594	0.00425228	0.547174	0.299399	1.89758
SNORA68	0.00123546	0.00425228	1.56952	2.46338	1.90854
PANX2	0.00124895	0.00429231	0.567442	0.321991	1.68344
NREP	0.00125067	0.00429351	1.78561	3.1884	-2.01767
RNF125	0.00125669	0.00430472	0.630455	0.397473	-1.7549
PXDN	0.00125922	0.00430539	0.638319	0.407451	-2.49314
SERPINB7	0.00125964	0.00430539	0.45088	0.203293	1.52011
CST6	0.00126337	0.00431342	1.56394	2.44591	1.5354
AL133346.1	0.00128475	0.00436732	0.541863	0.293615	2.23637
MARVELD3	0.00128945	0.00437854	1.56784	2.45812	1.50731
WDR75	0.00130688	0.00442693	0.590676	0.348898	-1.7725
PRICKLE2	0.00130837	0.00442693	1.50917	2.27761	-1.70383
ZNF524	0.00130937	0.00442693	0.530187	0.281099	1.57011
RPL29P33	0.00131636	0.00444574	1.59533	2.54509	2.03821
STX2	0.00132494	0.00446987	0.654802	0.428765	-1.81144
GADD45A	0.0013319	0.00448369	0.487387	0.237546	1.52002
AKR1C1	0.00134561	0.00451983	0.519382	0.269758	-1.92242
HMGN4	0.00134698	0.00451983	0.625831	0.391664	-1.69311
ZNF484	0.00135431	0.00453955	0.598032	0.357642	-1.78009
JAM3	0.00136518	0.00457108	0.483329	0.233607	-2.11834
ESD	0.00136872	0.00457803	0.524717	0.275328	-1.77156
RGMB	0.00137229	0.00458475	0.441449	0.194877	-1.71299
OTUD1	0.00137513	0.00458475	0.565619	0.319925	1.50704
AC005736.3	0.00137451	0.00458475	0.604592	0.365532	2.16133
AL021707.1	0.00137687	0.00458567	0.590681	0.348904	1.6606
RACGAP1	0.00138013	0.00459161	1.95151	3.8084	-1.53096
LINC01186	0.00138335	0.00459744	0.55037	0.302907	1.91324
CCDC14	0.00139542	0.00463261	0.547234	0.299465	-1.50956
AC025754.1	0.00140522	0.00466021	0.541113	0.292803	2.4562
PPP1R9A	0.00141524	0.00468299	0.571081	0.326133	-1.93374
SH3GL1	0.00141659	0.00468299	1.53231	2.34797	1.54648
BCL2L2-PABPN1	0.00145311	0.00477844	0.495621	0.24564	-2.28024
DEFB103A	0.00145253	0.00477844	1.81576	3.29698	1.87996
DEFB103B	0.00145253	0.00477844	0.662152	0.438445	1.87996
ABRACL	0.00145875	0.00479193	0.521112	0.271558	1.51788
NGFR	0.00147671	0.00483568	1.64154	2.69467	-2.05176
PIK3C2G	0.00149254	0.0048824	1.50696	2.27093	-1.89366
AC006449.6	0.00150157	0.00490169	0.625263	0.390954	1.87412
PHLDA3	0.00150501	0.00490778	0.599891	0.359869	1.51155
NFIB	0.00150702	0.00490919	0.655741	0.429997	-1.88613
FCER1A	0.00151206	0.00492011	0.43446	0.188756	-1.89604
NPNT	0.00151615	0.00492011	1.93484	3.7436	-1.82737
ZC2HC1A	0.00151824	0.00492011	0.665734	0.443201	-1.76893
ST6GAL1	0.00151781	0.00492011	0.664837	0.442008	-1.76456
AC135586.1	0.00151578	0.00492011	1.64045	2.69108	1.69616
TWNK	0.00152782	0.00494603	0.519662	0.270049	-1.74155
RRP15	0.00153357	0.00494926	1.81965	3.31114	-1.71688
OAT	0.00153058	0.00494926	0.577713	0.333752	-1.5021
PYROXD1	0.00153227	0.00494926	1.50704	2.27118	1.60398
RN7SL705P	0.00153624	0.00495275	0.650042	0.422554	1.91905
FAM46C	0.00153988	0.00495443	0.663883	0.440741	-1.8499
KIRREL1	0.00154669	0.00497106	1.68344	2.83398	-2.187
SLC35B4	0.00155258	0.00498486	1.82385	3.32642	-1.8528
HIST4H4	0.00156108	0.005007	0.651367	0.424278	1.52825
AR	0.00156765	0.00502291	0.607167	0.368652	-1.92226
AIRN	0.00156966	0.00502421	0.623304	0.388508	1.71386
BCKDHB	0.00158661	0.00507326	0.488136	0.238277	-1.58944
NPM1P6	0.00159007	0.00507428	1.63381	2.66933	-1.81696
PHLDA1	0.00159096	0.00507428	0.586218	0.343652	1.50682
ZKSCAN4	0.00159376	0.00507533	0.585606	0.342935	-1.87353
AC090409.1	0.0015995	0.00508841	0.564841	0.319045	2.02014
TRIM32	0.00160494	0.00510055	0.597377	0.356859	-1.7422
AC118754.1	0.00161566	0.00512938	0.600955	0.361147	1.70954
GPR132	0.00162837	0.0051645	2.20554	4.86441	1.72691
LDLRAD3	0.0016343	0.0051728	0.562	0.315844	-1.69617
HIST1H1PS1	0.00164804	0.00521099	0.653483	0.42704	1.55574
COL4A1	0.0016563	0.00523183	1.60581	2.57862	-2.45366
TBC1D31	0.00166977	0.00526905	1.56108	2.43696	-1.60994
VSNL1	0.00167195	0.0052706	1.5426	2.37963	-1.73765
AC100788.2	0.00168419	0.00530384	0.55396	0.306871	1.5352
LYPD2	0.00169366	0.00532293	0.575012	0.330639	1.50429
CHST3	0.00169636	0.00532605	0.659891	0.435456	-1.76212
TP63	0.00174018	0.00545815	0.574587	0.330151	-1.57332
HLCS	0.00174559	0.00546963	1.50682	2.27051	1.52311
APOC2	0.00175918	0.0055067	1.51155	2.28478	2.15475
CDKN1C	0.00176229	0.00551091	0.528077	0.278865	1.52551
C14orf132	0.00178497	0.00557624	0.658153	0.433165	-1.80418
CU639417.6	0.00178702	0.00557706	1.70101	2.89342	1.76061
RN7SL664P	0.00179569	0.00559855	0.533312	0.284422	1.58761
GMPR	0.0018104	0.00563878	1.56306	2.44316	-1.89025
AL021707.7	0.00183795	0.0057075	1.6357	2.67553	1.60292
BMS1P9	0.00184682	0.00572935	0.526487	0.277189	2.08994
ZFP36	0.00185154	0.00573832	0.616529	0.380108	1.52844
SNORA79B	0.0018578	0.005752	0.568806	0.32354	2.14312
MYBL2	0.00187058	0.00578012	0.504878	0.254901	-1.82757
TICAM1	0.00187757	0.00579598	1.85678	3.44764	1.52455
KANTR	0.0019202	0.00591551	0.650123	0.42266	-1.55
INAFM1	0.00191999	0.00591551	1.51202	2.28621	1.66017
MUC20P1	0.00194112	0.00596856	1.68299	2.83246	1.73652
OCIAD2	0.00197916	0.00606431	0.516145	0.266406	-1.92433
DTWD2	0.00198003	0.00606431	0.628738	0.395311	-1.66023
MUC4	0.00200689	0.00614057	1.70543	2.90848	2.14714
NPM1P30	0.00201652	0.006164	0.515152	0.265382	1.95151
NPR3	0.00202605	0.00618105	0.652642	0.425942	-1.84804
RNF39	0.00202912	0.00618437	1.54509	2.3873	1.52134
SLC9A9	0.00204445	0.00622503	0.498018	0.248022	-1.53798
ZNF343	0.00204764	0.00622867	1.53268	2.34912	-1.57846
TMX1	0.00206293	0.00626297	0.629724	0.396553	-1.69651
DCAF13	0.002072	0.00628441	0.555212	0.30826	-1.78398
AL035448.1	0.00207767	0.00629548	1.51345	2.29054	1.73013
EEF2K	0.00211179	0.00638647	0.634406	0.402471	-1.50115
CES3	0.00212484	0.00641972	0.642841	0.413244	-1.64438
AC091167.2	0.00214169	0.00646439	0.645035	0.416071	1.93479
ZNHIT6	0.00214978	0.00648254	0.572493	0.327748	-1.54468
NLN	0.00215853	0.00649701	0.4829	0.233193	-1.67215
DMD	0.00217439	0.00653781	0.565571	0.319871	-1.73623
TGFBR3	0.00218525	0.00656416	0.646126	0.417478	-1.89032
CENPF	0.00219077	0.0065744	1.69889	2.88623	-1.85786
SLFN13	0.00219972	0.00659492	0.601262	0.361516	-1.73793
AVEN	0.00222764	0.00666586	2.1063	4.43649	-1.71759
FTH1	0.00224117	0.00669993	0.600009	0.360011	1.51163
KNOP1	0.00224846	0.00670887	0.583197	0.340119	-1.51479
HSPH1	0.0022649	0.00675148	1.55856	2.42911	1.92225
RPS4XP13	0.00227127	0.006764	1.58027	2.49725	-1.70895
SH2D1B	0.00227625	0.0067724	0.394879	0.155929	1.78227
ANKEF1	0.00227893	0.00677389	1.56843	2.45998	-1.78342
AL121987.2	0.0022963	0.00681906	1.88373	3.54844	1.59738
PIK3CB	0.00231274	0.00685394	1.585	2.51222	-1.5194
AL034546.1	0.00231192	0.00685394	0.517132	0.267426	2.0282
LPAR6	0.00232154	0.0068679	1.51908	2.3076	-1.51445
SLC6A14	0.00233563	0.00689651	0.658034	0.433009	1.68495
GPR37L1	0.00238408	0.00701307	1.51722	2.30195	1.6818
ZMYM3	0.00239609	0.00704176	1.55103	2.40569	-1.57135
CSRP2	0.00245713	0.00720082	1.5701	2.46521	-1.62217
AC025198.1	0.00247465	0.00724536	0.515116	0.265344	1.6625
RN7SL679P	0.00248322	0.00725128	0.586911	0.344465	1.62266
PAQR4	0.00248088	0.00725128	1.90778	3.63961	1.82385
AC091046.2	0.00248363	0.00725128	0.514307	0.264512	1.94641
CDK4	0.00250288	0.00729649	0.508528	0.258601	-1.63946
UPK3B	0.00251549	0.00731695	0.645339	0.416463	1.52408
MSANTD3	0.00255244	0.00737712	0.604012	0.364831	-1.71318
TTC33	0.00256997	0.00742013	1.58583	2.51486	-1.60785
RN7SL504P	0.00258949	0.0074696	0.546388	0.29854	1.57789
C1QTNF12	0.00259367	0.00747476	1.52375	2.32181	1.95289
NFXL1	0.00260887	0.00751162	1.86479	3.47744	-1.52718
AKAP1	0.0026375	0.00758707	1.89758	3.6008	-1.60258
LINC00662	0.0026465	0.00760482	2.21904	4.92414	-1.77643
ALDH4A1	0.00265076	0.00760482	1.61251	2.6002	-1.63002
AL139393.1	0.00265098	0.00760482	1.56917	2.4623	1.92085
CDCA7	0.00266792	0.00763939	0.581311	0.337922	-1.84916
ESRG	0.00266559	0.00763939	2.3184	5.37498	1.81104
ARSJ	0.00267271	0.0076405	1.86933	3.49439	-2.01009
CKAP2	0.0026732	0.0076405	0.646743	0.418277	-1.75895
AC004637.1	0.00268384	0.00765692	1.67238	2.79686	1.66358
LY75-CD302	0.00270242	0.00769835	0.603803	0.364578	-2.01332
CRADD	0.00270329	0.00769835	1.97195	3.88859	-1.55674
AC104109.2	0.00272982	0.00775975	0.465265	0.216471	1.91026
DNAJC6	0.00276577	0.00784766	0.557542	0.310853	-1.77536
MLC1	0.00277524	0.00786025	0.665097	0.442354	1.88758
PFN1P2	0.00277943	0.00786497	0.639872	0.409436	-1.73909
TMEM160	0.00279491	0.00790162	0.559364	0.312888	1.60351
AC132192.2	0.00280171	0.0079137	0.565799	0.320129	1.69048
LYRM4	0.0028124	0.00792103	0.634028	0.401991	-1.59165
SERGEF	0.00281445	0.00792103	0.4011	0.160881	-1.50584
RASAL2-AS1	0.00281404	0.00792103	1.60398	2.57274	1.53186
TMC4	0.00284633	0.00800354	0.635909	0.40438	2.11622
TOMM5	0.00287359	0.00806569	0.615891	0.379321	-1.79563
PDGFRB	0.00287274	0.00806569	2.49161	6.20814	-1.77936
UST	0.00288738	0.00808725	0.653185	0.42665	-1.76028
C12orf66	0.00288826	0.00808725	0.505078	0.255104	-1.70864
NEIL2	0.00288904	0.00808725	0.646645	0.41815	-1.69298
SNORD10	0.0029246	0.00816483	1.53186	2.34659	2.36822
GCHFR	0.00293346	0.00818225	1.56374	2.44529	1.53268
LRP8	0.00294013	0.00819353	0.657077	0.43175	-1.56163
AC138409.2	0.00294656	0.00819684	1.58683	2.51803	-1.58604
SNORA9	0.00294611	0.00819684	1.62223	2.63163	2.13267
AC007000.2	0.00295286	0.00820705	0.573311	0.328685	1.77291
AP001107.2	0.00295932	0.00821771	1.5723	2.47214	3.76132
PCDHGA9	0.0030031	0.00830973	0.583774	0.340792	-1.70763
ZMYND15	0.00299971	0.00830973	1.80561	3.26023	1.87138
SLCO2B1	0.00300633	0.00831131	0.652738	0.426067	-1.70925
COG2	0.00304083	0.00837704	1.90672	3.63559	-1.63047
ZNF749	0.00303708	0.00837704	1.55126	2.4064	-1.62735
COL4A2	0.00307362	0.0084376	1.51503	2.2953	-2.1729
TP73	0.00306829	0.0084376	1.63823	2.68379	-1.78309
SVEP1	0.00307039	0.0084376	1.83624	3.37176	-1.70824
FAM166A	0.00307216	0.0084376	1.61939	2.62242	2.15702
NUP210	0.00309571	0.00849079	1.83661	3.37314	-1.59933
ZNF625	0.00310364	0.00850507	1.71681	2.94743	-1.68537
PHF19	0.0031244	0.00853949	1.6119	2.59823	-1.74038
AL161909.1	0.00312191	0.00853949	1.73658	3.01571	-1.53265
ARHGAP24	0.00313582	0.00856319	1.58661	2.51732	-1.58271
SPIN3	0.00314468	0.00857241	1.89257	3.58182	-1.52434
GINS1	0.00315398	0.00859027	1.65626	2.74321	-1.76751
ANTXR1	0.00316209	0.00859736	2.00404	4.01619	-1.98879
TMEM223	0.0031698	0.00861083	1.77237	3.1413	-1.86505
SCARNA9	0.00317926	0.00862902	1.66552	2.77394	1.60034
FIG4	0.00320709	0.00868945	1.55283	2.41129	-1.54816
TANGO6	0.00321608	0.00870573	1.7848	3.1855	-1.62186
SLC43A3	0.00321867	0.00870573	1.68965	2.85491	-1.60024
CEP295	0.00325197	0.00878059	1.75894	3.09388	-1.59806
AC027319.1	0.00324983	0.00878059	1.6244	2.63869	1.86867
ADAM32	0.0033103	0.00891499	1.78433	3.18385	1.86625
ZFP90	0.00333098	0.00895523	1.77564	3.15289	-1.54544
AC138430.1	0.00334409	0.00898276	1.88269	3.54454	1.69502
AP000553.1	0.00335118	0.00899407	1.75141	3.06744	1.82325
NUP35	0.00336586	0.00901589	2.2709	5.15698	-1.66697
AL354989.1	0.00336601	0.00901589	1.88475	3.55229	1.67167
AC005670.2	0.00349497	0.00931594	1.57789	2.48975	-2.15856
DDX18	0.00350033	0.00932227	1.73856	3.02257	-1.52231
ITGA6	0.00353598	0.0094012	1.8033	3.25188	-1.6172
HAP1	0.00353386	0.0094012	1.79075	3.20677	1.61164
URB2	0.00358347	0.00951126	2.01753	4.07041	-1.86793
AQP1	0.00363759	0.00963853	1.58761	2.5205	-1.92429
IGFBP5	0.00364668	0.00965444	1.62266	2.63304	-2.01011
HYAL2	0.00368942	0.00975931	1.91905	3.68277	-1.72522
ALKBH8	0.00377166	0.00996842	1.79623	3.22646	-1.75607
AC087289.5	0.00385093	0.0101607	1.94316	3.77586	2.00886
ABHD10	0.00386872	0.0101715	1.78257	3.17755	-1.73931
LAMB2	0.0038651	0.0101715	1.67693	2.8121	-1.68491
KRT17	0.0038652	0.0101715	0.569833	0.32471	1.50141
AC114402.2	0.00386587	0.0101715	1.52134	2.31447	1.5895
AL162274.2	0.00387456	0.0101715	2.08647	4.35337	1.83757
SSX2IP	0.00388793	0.0101981	1.75348	3.07471	-1.76346
ZKSCAN8	0.00389196	0.0102001	2.08647	4.35337	-1.61356
AC139099.4	0.00390498	0.0102256	2.08607	4.35167	2.14807
UTP20	0.00392281	0.0102427	2.08607	4.35167	-1.7414
SIAH3	0.00394288	0.0102646	2.08647	4.35337	-1.96456
ADCY3	0.00394154	0.0102646	2.08647	4.35337	-1.59204
NAXE	0.00397124	0.0103299	2.08647	4.35337	-1.56662
CCNA2	0.00400346	0.0103877	2.17845	4.74565	-1.81908
SPTLC3	0.00400265	0.0103877	0.644634	0.415554	-1.53969
ZNF41	0.00404002	0.0104652	0.53155	0.282546	-1.64249
PON2	0.00406078	0.0105102	1.5903	2.52906	-1.76812
UBA7	0.00408019	0.0105517	0.426323	0.181751	-1.50217
N6AMT1	0.00410535	0.0105993	1.91658	3.6733	-1.76229
HBG2	0.0041179	0.0106172	2.03821	4.1543	-2.78266
SELENBP1	0.0041283	0.0106281	0.440209	0.193784	-1.61488
TMEM17	0.00413013	0.0106281	0.58666	0.34417	-1.55826
SMARCD3	0.00414423	0.0106469	0.54166	0.293396	-1.75695
TRAM2	0.00414776	0.0106472	0.585155	0.342406	-1.59359
GLI3	0.00415439	0.0106498	0.666599	0.444354	-1.99741
GOLM1	0.00415559	0.0106498	0.582452	0.33925	-1.76256
AC009961.1	0.00422411	0.0107844	0.446477	0.199342	1.54843
METTL21AP1	0.0042254	0.0107844	2.03335	4.13452	1.69459
UGT1A7	0.00424784	0.0108152	0.49464	0.244669	-1.83134
PCDHGA11	0.00425173	0.0108163	1.67514	2.80609	-1.70585
ETV5	0.00430819	0.0109421	0.49811	0.248113	-1.77785
SNHG9	0.00431207	0.0109431	1.70582	2.90981	1.67549
CLMN	0.00435899	0.0110442	1.55035	2.40359	-1.60366
PAQR8	0.00441458	0.0111579	1.63752	2.68148	-1.53523
HBD	0.00442949	0.0111783	0.624388	0.38986	-1.72693
PCAT6	0.0044298	0.0111783	2.32592	5.4099	1.63381
CEMP1	0.00447985	0.0112772	0.659227	0.43458	2.00002
TNNI2	0.00449069	0.0112863	0.564955	0.319174	-1.71848
AC026803.2	0.00454171	0.0114054	1.5109	2.2828	1.83524
COX14	0.00456846	0.0114541	1.69874	2.88573	-1.66572
NSUN5	0.00463006	0.0115923	2.48208	6.16074	-1.51023
COL4A5	0.00465295	0.0116263	1.55488	2.41765	-1.96153
AC092299.1	0.00466382	0.0116372	1.69113	2.85993	1.598
GPR180	0.00467443	0.0116451	2.0137	4.05499	-1.91645
CLPB	0.00467334	0.0116451	1.7701	3.13327	-1.61106
LINC00680	0.0046818	0.0116519	1.60034	2.56107	-1.60256
Z95114.2	0.00468464	0.0116519	0.490088	0.240186	2.06808
SLC47A2	0.00473093	0.0117577	0.592886	0.351514	-1.64091
LZTS1	0.00475328	0.0118038	0.625698	0.391498	-1.87813
QTRT1	0.0047613	0.0118144	1.75754	3.08895	-1.62366
CEP78	0.0047751	0.0118205	0.619239	0.383458	-1.58862
DMAC1	0.0047791	0.011821	1.63618	2.6771	-1.50135
KRT19P2	0.00478896	0.011836	0.664082	0.441005	1.60536
GUSBP1	0.00481121	0.0118616	1.61485	2.60776	-1.61736
AP002414.1	0.00481004	0.0118616	1.52011	2.31074	1.50862
FGF22	0.00488952	0.0119991	0.435103	0.189314	1.56482
RN7SL737P	0.00492109	0.0120576	1.57663	2.48575	1.79623
AC006064.4	0.00497019	0.0121684	0.442598	0.195893	2.8307
MRPS9	0.00505115	0.0123087	1.8009	3.24325	-1.61082
HIST1H3B	0.00515601	0.0125349	0.416486	0.173461	-1.82899
AC135731.1	0.00523146	0.0126789	1.78227	3.17648	2.09397
AC080023.1	0.00523656	0.0126814	1.54648	2.39159	1.76377
AC138969.1	0.00525319	0.0127066	0.664859	0.442037	-1.50721
SPATA5	0.00528745	0.0127734	0.509021	0.259103	-1.54456
PHF14	0.0052909	0.0127734	0.657598	0.432435	-1.5154
GPR89B	0.00534398	0.0128907	1.81087	3.27927	-1.59561
HS6ST1P1	0.00535324	0.012894	1.66097	2.75881	1.73975
AC002519.2	0.00536129	0.0128951	0.580745	0.337264	1.63176
AC019349.1	0.00538818	0.0129383	0.638745	0.407995	7.33586
AP000866.5	0.00549262	0.0131688	0.465197	0.216409	1.60882
CDC20	0.00555004	0.0132759	1.57662	2.48572	-1.74599
UTP4	0.00554819	0.0132759	1.68257	2.83104	-1.55397
EXOSC2	0.00560085	0.0133851	1.60569	2.57824	-1.64047
PARP3	0.00560427	0.0133851	0.539723	0.291301	-1.60435
AC092747.4	0.00565166	0.013488	0.624907	0.390508	1.524
LGR4	0.00569367	0.0135779	0.609418	0.37139	-1.73308
ITGB3	0.00578483	0.0137348	0.639061	0.408399	-2.0309
HACD3	0.00578295	0.0137348	0.631547	0.398851	-1.89536
EHHADH	0.00578783	0.0137348	1.68495	2.83906	-1.68872
MRPL3	0.00578284	0.0137348	0.577954	0.334031	-1.60919
AL161431.1	0.00579462	0.0137348	0.650202	0.422762	1.77455
AKAP7	0.00583754	0.013826	0.585051	0.342284	-1.631
KIAA1586	0.0058473	0.0138301	0.575396	0.331081	-1.72932
CENPM	0.00584813	0.0138301	0.621595	0.386381	1.59921
WDR36	0.00585581	0.0138378	1.55451	2.41651	-1.65888
SPARC	0.00588682	0.0138586	0.513291	0.263468	-1.93848
ANK1	0.00588251	0.0138586	0.569168	0.323953	-1.75033
AL031777.1	0.00589842	0.0138755	0.600832	0.360999	1.53124
RHOF	0.00592154	0.0139194	0.449618	0.202157	1.51503
PTPDC1	0.00594245	0.0139203	1.81811	3.30553	-1.79359
KCNC4	0.00594864	0.0139203	1.57862	2.49206	-1.68531
BRCA2	0.00598068	0.0139743	1.65782	2.74835	-1.62951
INTS7	0.00604905	0.0141235	0.478108	0.228587	-1.61527
AL355312.3	0.00614662	0.0143384	0.619682	0.384006	1.68046
TAB3-AS2	0.00615029	0.0143384	1.67571	2.80801	3.13446
C1orf131	0.00616297	0.0143573	1.62349	2.63572	-1.57327
POTEE	0.00617628	0.0143776	1.5727	2.4734	2.1063
COL15A1	0.00621424	0.0144552	1.67549	2.80727	-1.78732
FEN1	0.00628647	0.0145906	2.17962	4.75076	-1.73344
PCDHGB7	0.00629604	0.014602	3.07373	9.44779	-1.67398
LRRC8C	0.00635094	0.0147184	1.99747	3.98989	-1.55583
VASH1	0.00638873	0.014773	2.02616	4.10534	-1.54326
AC026954.3	0.00640732	0.0148051	1.73466	3.00903	2.3751
CDC25B	0.00649705	0.0150013	1.81076	3.27883	-1.59983
DLC1	0.00650928	0.0150103	1.93687	3.75148	-1.86163
AC241952.1	0.00651057	0.0150103	1.74709	3.05233	-1.79727
AC015688.8	0.00656426	0.015123	2.04745	4.19203	2.10881
RN7SL457P	0.00665823	0.0152831	3.34444	11.1853	1.75141
BX842568.2	0.00667259	0.0153048	1.90854	3.64253	-1.65552
KLK7	0.0067202	0.015399	2.13562	4.56089	1.53737
KRT5	0.00677115	0.0154854	1.8099	3.27575	-1.64792
SPARCL1	0.00684672	0.0156354	2.06979	4.28404	-1.62146
TMEM201	0.00696482	0.0158471	2.44084	5.95771	-1.74973
S1PR5	0.00699079	0.0158946	1.67247	2.79715	-1.60157
TOP1MT	0.00701904	0.0159343	1.60442	2.57416	-1.58368
SLC6A11	0.00702353	0.0159343	2.14312	4.59295	-1.58341
FAM83C	0.00703723	0.0159538	2.57334	6.62207	-1.52663
RECQL4	0.00708073	0.016018	2.13267	4.54827	-1.74425
AC008514.1	0.00708016	0.016018	2.36822	5.60845	1.84935
AL109918.1	0.00713462	0.0161278	2.17469	4.7293	-1.68221
IL11RA	0.00714024	0.0161288	2.04757	4.19255	-1.64977
MCM3	0.00716093	0.0161638	1.76315	3.10871	-1.57036
POLR3K	0.00716828	0.0161687	1.54159	2.3765	-1.74675
HIRIP3	0.00719873	0.0162236	0.418648	0.175266	-1.69511
SLC23A2	0.00720904	0.0162236	0.59355	0.352302	-1.56557
GGT7	0.00724239	0.0162723	0.534696	0.2859	-1.73367
MKS1	0.00724543	0.0162723	0.51658	0.266855	-1.58711
ERI3	0.00727074	0.0163174	0.608489	0.370258	-1.56587
ANKRD29	0.00731644	0.016384	0.515867	0.266119	-1.77961
NPIPP1	0.00732139	0.016384	0.616726	0.380351	-1.69296
SLITRK5	0.00738112	0.016497	0.543698	0.295608	-1.60876
APEX1	0.00738247	0.016497	1.59532	2.54506	-1.52367
MRPL50	0.00743685	0.0166067	0.647432	0.419168	-1.60412
ADHFE1	0.00747711	0.0166846	1.57694	2.48673	-1.63352
CTSL	0.00755115	0.0168019	0.656021	0.430363	-1.60874
NME1-NME2	0.00758503	0.0168652	1.62806	2.65059	-1.90579
PPAT	0.00760115	0.016877	0.633435	0.40124	-1.71469
NSUN5P2	0.00761501	0.0168958	1.56712	2.45586	-1.91897
POGLUT1	0.00762306	0.0169017	1.88059	3.53662	-1.588
F13A1	0.00764246	0.0169166	0.399246	0.159398	-1.66662
P2RX7	0.00764604	0.0169166	0.649483	0.421828	-1.53836
AC008736.1	0.00764488	0.0169166	1.53878	2.36786	1.79051
PARP1	0.0077787	0.0171615	1.73803	3.02073	-1.64699
AURKB	0.00777639	0.0171615	0.55051	0.303061	-1.61634
KIAA1614	0.00781656	0.0172328	1.97354	3.89486	-1.5949
ECT2	0.00789949	0.0173422	1.84371	3.39926	-1.56094
TUBBP1	0.00791801	0.0173519	0.567067	0.321565	-1.53991
ADORA2B	0.00797162	0.0174515	1.64323	2.70022	-1.65193
CDHR1	0.00806555	0.0176448	0.566713	0.321163	-1.62575
CAV1	0.00815982	0.0178322	0.426482	0.181887	-1.76918
MTND3P23	0.00818864	0.017864	1.57965	2.49529	1.69251
AC011676.5	0.0082722	0.0180212	2.39804	5.75059	1.71346
DNAJC9	0.00829824	0.0180653	0.552047	0.304755	-1.56919
SPRR2B	0.00835963	0.0181676	0.496592	0.246604	1.56712
AL365440.1	0.00837484	0.0181687	1.96904	3.87711	1.71235
C5orf15	0.00841905	0.0182393	0.585399	0.342692	-1.5728
CHL1	0.00850452	0.0184117	2.11694	4.48143	-1.906
GTF3C6	0.00854444	0.0184853	0.620619	0.385168	-1.65986
FIGNL1	0.00856298	0.0185126	3.13446	9.82482	-1.57959
PRMT6	0.00863125	0.0186344	1.58225	2.50351	-1.6556
CABP7	0.00880226	0.0189774	0.647747	0.419576	1.57339
PTTG1	0.00885388	0.0190624	0.616575	0.380164	-1.78775
ZBTB14	0.00886483	0.0190728	0.621141	0.385816	-1.72182
FARSB	0.00898338	0.019288	0.640359	0.410059	-1.51888
MBD4	0.00904439	0.0193886	2.06304	4.25612	-1.51321
ZBTB26	0.00904882	0.0193886	1.50349	2.26048	-1.505
ZNF621	0.00905708	0.019393	1.76942	3.13085	-1.5014
APCDD1	0.00908764	0.0194451	0.616974	0.380656	-1.61365
PLEK2	0.00913233	0.0195273	0.607573	0.369145	-1.53817
HCG25	0.00921866	0.0196984	0.529011	0.279853	1.5717
LYAR	0.00923863	0.0197231	1.51694	2.30111	-1.69947
QDPR	0.00924285	0.0197231	0.556588	0.309791	-1.57255
SP4	0.00928619	0.0198021	1.6407	2.6919	-1.64342
TENM4	0.00941663	0.0200392	0.577311	0.333287	-1.62082
WDR89	0.00959032	0.0203811	0.566586	0.321019	-1.68524
PKD2	0.00962776	0.0204051	1.52455	2.32426	-1.62198
C19orf71	0.00967861	0.020499	0.444403	0.197494	1.63432
HEATR1	0.00969183	0.0205131	1.67292	2.79866	-1.54
CEP152	0.00972615	0.0205718	1.56413	2.44651	-1.52881
MRPL24	0.00982536	0.0207255	1.5053	2.26593	-1.62148
TWISTNB	0.0098195	0.0207255	2.11622	4.4784	-1.57812
CRABP2	0.00986534	0.0207817	1.8659	3.4816	-1.52813
SERPINE2	0.00992382	0.0208909	0.520204	0.270613	-2.29831
TSPAN33	0.00994815	0.0209139	1.60351	2.57125	-1.53821
KIF7	0.00995573	0.0209157	0.641742	0.411833	-1.60227
LOXL3	0.0100881	0.0211796	1.88857	3.56669	-2.20409
AC133550.1	0.0101585	0.0212844	1.56311	2.44332	2.07923
CDCA7L	0.0104806	0.0218303	1.53321	2.35072	-1.62296
SAMM50	0.0104796	0.0218303	1.80549	3.25979	-1.51693
ASB13	0.0105468	0.0219025	0.571516	0.326631	-1.5623
KIF26B	0.0105601	0.0219055	1.77677	3.15691	-1.6176
POP1	0.0107672	0.0222739	0.53618	0.287489	-1.54769
MEF2B	0.0107733	0.0222739	0.495291	0.245313	1.84256
DKC1	0.0109235	0.0225099	2.05194	4.21045	-1.51056
MRC2	0.01095	0.0225496	0.656096	0.430462	-1.54339
TMEM98	0.0110532	0.0227472	1.59154	2.533	-1.65875
CAD	0.0111467	0.0228983	0.602862	0.363443	-1.56177
PRSS23	0.011178	0.0228984	0.445737	0.198682	-1.72025
ARSI	0.0112912	0.0230699	1.70497	2.90693	-1.57919
RARB	0.0114001	0.0232619	0.589446	0.347447	-1.54644
ROBO1	0.0114734	0.0233809	0.652289	0.425481	-1.55127
GGTA1P	0.0116121	0.023602	1.65551	2.74072	-1.53643
ITGAE	0.0116849	0.0237036	0.400099	0.160079	-1.57187
ITGA4	0.0119163	0.0240947	1.66077	2.75817	-1.53056
AC145207.3	0.0121221	0.0244162	1.9156	3.66951	3.19515
NOC3L	0.0121387	0.0244339	2.021	4.08446	-1.65401
GSTM2	0.012276	0.0246813	0.581911	0.33862	-1.5845
KLK6	0.0122775	0.0246813	0.645408	0.416552	1.50373
IVD	0.0123195	0.024734	0.556909	0.310148	-1.56676
DTX4	0.0123448	0.0247689	0.63144	0.398717	-1.54175
Z98884.2	0.0123635	0.0247905	0.500087	0.250087	1.78919
CD3E	0.012403	0.0248537	0.659794	0.435328	-1.7324
KIFC1	0.012655	0.0252777	0.635599	0.403987	-1.66327
ZNF202	0.012648	0.0252777	0.560823	0.314522	-1.56765
PTPRG	0.0127092	0.0253697	0.47258	0.223332	-1.50354
NLE1	0.0127507	0.0254038	0.603875	0.364665	-1.59788
AP000692.2	0.0128058	0.0254974	1.52483	2.32511	1.64605
RN7SL173P	0.0129474	0.0257628	1.53376	2.35243	1.58661
AC015674.1	0.0129603	0.0257721	0.627515	0.393775	1.64372
MKI67	0.0130608	0.0259389	0.653857	0.427528	-1.55232
C1S	0.0131156	0.0260147	1.66322	2.76632	-1.55797
AC099560.2	0.0131852	0.0261361	1.86973	3.49588	-1.85592
AC008972.1	0.0132961	0.0263226	0.573986	0.32946	1.59033
DKK3	0.013385	0.0264818	0.563951	0.31804	-1.8293
POLR1E	0.0134716	0.0266025	0.555488	0.308567	-1.5503
CKMT1A	0.0139913	0.0275245	0.564449	0.318602	-1.61324
TESC	0.0141574	0.0277637	0.471991	0.222776	-1.64589
COL5A2	0.0143194	0.0280286	1.67339	2.80023	-1.82395
ACSF2	0.0143139	0.0280286	1.55472	2.41716	-1.52901
AC245100.4	0.0143956	0.0281425	0.626763	0.392832	-1.55317
JCAD	0.0145661	0.0283694	2.0172	4.0691	-1.59707
AC096947.1	0.014605	0.0284096	0.650105	0.422637	-1.6397
TRIB2	0.0146688	0.0284983	1.65433	2.73679	-1.52939
C21orf59	0.0147817	0.028682	0.518991	0.269352	-1.54968
ALDH7A1P1	0.0149039	0.0288546	0.621947	0.386818	-1.65991
EFEMP1	0.0149168	0.0288546	1.60807	2.58588	-1.52174
FZD1	0.0150687	0.0291258	0.649389	0.421706	-1.53786
AC138811.2	0.0153248	0.0295523	1.51132	2.28408	-1.93991
PIP5KL1	0.0154141	0.0296579	2.11262	4.46318	1.6357
RPL5P4	0.0155291	0.0298357	0.633666	0.401532	-1.70456
S100A7	0.015654	0.0299836	0.574202	0.329708	1.70582
ALG8	0.0157263	0.0300851	2.09374	4.38373	-1.55537
AC007283.1	0.0157616	0.030122	2.03755	4.15161	1.75237
ZBTB12BP	0.0158881	0.030339	0.665705	0.443163	1.64036
RPL7AP11	0.016293	0.0309985	1.59792	2.55333	-1.84618
AC009269.6	0.0164243	0.0311932	1.64716	2.71314	1.56279
IFT57	0.0164791	0.0312572	1.60932	2.58991	-1.61069
AL022067.1	0.0165944	0.0314187	1.50958	2.27883	1.78039
SKP2	0.0166291	0.0314462	1.52631	2.32963	-1.52069
TMEM5	0.0167366	0.0315626	0.523488	0.274039	-1.52417
OBSL1	0.0167392	0.0315626	0.583498	0.34047	-1.50413
AC011558.1	0.0167663	0.0315897	0.546047	0.298167	1.94539
AC010186.2	0.0167903	0.0315981	1.93075	3.7278	-1.55388
TCTN3	0.0169219	0.0317693	0.584552	0.341702	-1.56163
AARSD1	0.0169995	0.0318767	2.05846	4.23725	-1.51808
GAS2L3	0.0170151	0.0318867	1.52408	2.32282	-1.50129
IQCC	0.0171537	0.0321272	0.594126	0.352986	-1.50017
POT1	0.0175026	0.0327276	0.535352	0.286602	-1.66317
AC011330.1	0.0175464	0.0327646	0.452309	0.204584	-1.89843
PRMT3	0.0176416	0.0328833	0.568092	0.322728	-1.54957
AASS	0.0177574	0.0330794	0.574252	0.329765	-1.52667
ARHGAP42	0.0179534	0.0334245	0.643514	0.41411	-1.59892
ZFP3	0.0179805	0.0334552	0.64798	0.419878	-1.55982
TRAC	0.0185811	0.0344087	1.51528	2.29606	-1.65597
ZBED3	0.0187847	0.0346921	1.74236	3.03583	-1.54303
AC016588.1	0.0187788	0.0346921	0.57549	0.331189	1.94415
SDC3	0.0191798	0.0352457	0.649106	0.421338	-1.68666
RRN3	0.0195048	0.0357169	0.611458	0.37388	-1.50015
AC005726.5	0.0194947	0.0357169	1.54609	2.39039	1.8837
NAPEPLD	0.019656	0.0359386	0.525495	0.276145	-1.58616
WASF1	0.0197501	0.0360441	0.602815	0.363387	-1.63544
PSMC3IP	0.0197463	0.0360441	0.481535	0.231876	-1.54621
C1orf109	0.0198575	0.0362141	0.626861	0.392955	-1.52445
PAK1IP1	0.0203119	0.0369565	1.80447	3.25609	-1.50629
BBS4	0.0204459	0.0370924	0.625571	0.39134	-1.51745
AL118558.3	0.0206169	0.0373223	0.564175	0.318293	1.5527
AC007383.2	0.0207098	0.0373657	0.593386	0.352107	1.51165
MVB12B	0.0207806	0.0374386	1.64731	2.71363	-1.61483
SPRED1	0.0209368	0.0376117	0.552555	0.305317	-1.57869
AKT3	0.0210679	0.0378135	1.92211	3.69451	-1.56685
ZNF300	0.0210734	0.0378135	1.72559	2.97765	-1.53126
LRP12	0.0212475	0.0380604	0.592784	0.351393	-1.67886
POLR1B	0.0213104	0.0381511	0.524165	0.274749	-1.55559
PLOD3	0.0213485	0.0381974	2.06808	4.27694	-1.59049
GTSE1	0.021503	0.0383639	1.78919	3.20119	-1.57718
HBB	0.0217038	0.0386561	1.64612	2.7097	-1.97703
UGT1A6	0.0218604	0.0388685	0.648075	0.420001	-1.7138
SYT15	0.022011	0.0390729	1.62266	2.63302	-1.6113
PDIK1L	0.0220078	0.0390729	1.64036	2.69078	-1.53026
CCL20	0.0220254	0.0390729	0.58078	0.337305	1.59515
LAMB4	0.0220523	0.0390985	0.66445	0.441494	-1.54596
SLC4A1APP1	0.0222245	0.0393367	0.419169	0.175703	-1.5648
TAF4B	0.0222199	0.0393367	0.565313	0.319579	-1.54381
CAVIN2	0.0223242	0.0394685	1.79959	3.23852	-1.60825
EPB42	0.0224624	0.0396903	0.641098	0.411007	-1.63857
THRIL	0.0224857	0.039709	1.52844	2.33613	-1.73217
HSPE1-MOB4	0.0226603	0.0399723	0.647066	0.418695	-1.97904
ISM1	0.0230093	0.0405421	0.533752	0.284891	-1.59378
CA1	0.0237586	0.0416977	0.619749	0.384089	-1.58474
AC005606.1	0.0238136	0.0417473	0.636395	0.404999	2.05474
GYPC	0.0238763	0.0418102	1.87138	3.50208	-1.55104
LEPROTL1	0.0240245	0.0420462	0.54739	0.299635	-1.52741
AC106712.1	0.0240669	0.0420497	0.637899	0.406915	1.72976
GGACT	0.0254262	0.0440307	1.63231	2.66445	-1.62204
JPH1	0.0256653	0.044381	0.554676	0.307665	-1.53547
PSORS1C2	0.0256874	0.044381	0.653058	0.426485	1.67238
HIBCH	0.0258761	0.0446366	0.633529	0.401359	-1.52198
GNG2	0.0262479	0.0450789	1.59779	2.55295	-1.58623
DCP1B	0.0263326	0.0451747	0.608832	0.370676	-1.55513
TNFRSF10A	0.026447	0.045346	1.84037	3.38695	-1.53306
RGS5	0.0268246	0.0458425	0.561769	0.315585	-1.53201
APBA2	0.0269181	0.0459771	0.643154	0.413647	-1.61575
FADS2	0.0271844	0.0463559	1.57011	2.46524	-1.71347
FO681492.1	0.0273098	0.046519	0.533945	0.285098	-1.66541
HHAT	0.0276078	0.0469328	0.666044	0.443615	-1.55041
CX3CR1	0.0277572	0.0471269	0.593341	0.352054	-1.61699
FABP5P7	0.0284699	0.048044	1.66541	2.7736	-1.50616
LINC00861	0.0288925	0.0486841	0.394784	0.155854	-1.55315
NXPE3	0.0289317	0.0487238	1.93436	3.74175	-1.52499
DAPL1	0.0289594	0.0487441	0.614498	0.377607	-1.52135
SNAI2	0.0291449	0.0489772	2.51766	6.33862	-1.61373
DSG4	0.029256	0.0491375	0.516219	0.266482	-1.60571
PLVAP	0.0293371	0.0491944	0.647384	0.419106	-1.53223
FAM3C2	0.0293881	0.0492534	1.57495	2.48047	-1.58098
HPCA	0.0294487	0.0493215	1.60819	2.58627	1.65266
CALHM2	0.0295182	0.049392	1.63621	2.67717	-1.53384
AC091167.1	0.0297001	0.0496167	0.562999	0.316967	-1.50283
GNG10	0.0296829	0.0496167	0.429282	0.184283	1.77266
* Fold change, representing differential gene expression, is calculated based on the ratio of least-squares means (LSmean[Group1]/ LSmean[Group2]). When the ratio is greater than 1, the fold change equals the ratio. When the ratio is less than 1, it is converted to a negative fold change (-1/ratio) to ensure uniform, interpretable scaling, rather than showing fractional ratios.

## Sheet: Sheet 5 | Years vaped
Table S5. Differentially expressed genes (DEGs) by years vaped (vaping dose) exposure (linear trend)
Gene ID	P-value (Trend)	FDR step up (Trend)	Ratio (Low exposure vs. Non-user)	Ratio (High exposure vs. Non-user)	Fold change (Trend)*
LINC01943	6.84505e-10	2.13839e-06	1.504	2.26202	2.35852
CDR2L	6.80033e-09	1.06221e-05	0.604295	0.365173	1.93623
BNC2	6.89838e-08	2.93417e-05	0.587299	0.34492	-2.68518
CCDC86	7.51387e-08	2.93417e-05	2.56344	6.57121	-2.5763
VSIR	3.33683e-08	2.93417e-05	1.62968	2.65585	1.86116
CLDN23	5.25239e-08	2.93417e-05	1.50237	2.25711	1.97508
KLF3-AS1	4.17185e-08	2.93417e-05	1.59568	2.54619	2.00219
AC133644.2	6.69944e-08	2.93417e-05	1.6906	2.85811	2.19136
RN7SL200P	1.22283e-07	3.47285e-05	1.56796	2.45851	1.93395
RNVU1-7	1.1509e-07	3.47285e-05	1.6986	2.88525	2.06805
SNORD17	1.08653e-07	3.47285e-05	2.14335	4.59393	2.13901
AC007163.1	1.61149e-07	4.19524e-05	1.66524	2.77301	2.30039
ZNF219	2.76536e-07	4.25814e-05	1.67249	2.79721	1.6543
CDKN1B	3.38565e-07	4.25814e-05	1.68087	2.82533	1.66615
CBX4	3.8876e-07	4.25814e-05	1.54369	2.38298	1.75351
DAPK3	3.61337e-07	4.25814e-05	1.83377	3.36271	1.76734
AL356356.1	3.77583e-07	4.25814e-05	2.1562	4.6492	1.77405
U1	2.15808e-07	4.25814e-05	2.26004	5.10779	1.98019
RNU1-27P	3.86394e-07	4.25814e-05	2.1293	4.53391	1.98408
RNU1-28P	3.86394e-07	4.25814e-05	2.55835	6.54515	1.98408
RNU1-1	3.95282e-07	4.25814e-05	1.90147	3.61558	1.98433
RNU1-2	3.95282e-07	4.25814e-05	1.67818	2.8163	1.98433
RNU1-3	3.95282e-07	4.25814e-05	2.74643	7.54285	1.98433
RNU1-4	3.95282e-07	4.25814e-05	2.03318	4.13381	1.98433
RNVU1-18	3.95282e-07	4.25814e-05	1.80241	3.24867	1.98433
UPK2	3.68925e-07	4.25814e-05	1.84217	3.39358	2.00911
AC068580.3	2.7615e-07	4.25814e-05	2.15523	4.64501	2.04901
PDE4C	1.83601e-07	4.25814e-05	2.30039	5.2918	2.24766
SNORA67	2.97311e-07	4.25814e-05	1.62999	2.65686	3.75068
PTN	4.84648e-07	4.95679e-05	1.8098	3.27537	-2.14402
DYNLL2	5.07737e-07	4.95679e-05	1.58128	2.50045	1.54219
AC017002.3	4.97637e-07	4.95679e-05	2.17564	4.73343	2.07774
DENND1C	6.094e-07	5.13225e-05	1.71865	2.95377	1.61313
ST14	6.58578e-07	5.13225e-05	1.5022	2.25662	1.63601
RN7SL263P	6.66511e-07	5.13225e-05	1.61617	2.612	1.71639
PRRT3	5.63423e-07	5.13225e-05	2.03691	4.14901	1.74726
MISP3	5.50168e-07	5.13225e-05	2.07202	4.29328	1.89635
OASL	6.35722e-07	5.13225e-05	1.69974	2.88912	1.91985
ACHE	6.09428e-07	5.13225e-05	1.68984	2.85555	1.92511
AC093525.10	6.73566e-07	5.13225e-05	2.76463	7.64316	2.03853
PSORS1C2	6.49566e-07	5.13225e-05	1.64233	2.69724	2.71686
NCAPH	8.72506e-07	5.51835e-05	1.56347	2.44443	-2.39582
ROGDI	7.73578e-07	5.51835e-05	0.664161	0.44111	1.63126
TRPM4	8.70973e-07	5.51835e-05	1.58462	2.51101	1.63153
SLC26A11	8.83969e-07	5.51835e-05	1.71789	2.95114	1.64615
ZNF628	7.79673e-07	5.51835e-05	1.86499	3.4782	1.71044
FAM89B	8.85598e-07	5.51835e-05	2.18517	4.77499	1.75075
AC023830.3	8.66814e-07	5.51835e-05	2.35591	5.55032	1.78305
TRIM17	9.18548e-07	5.51835e-05	2.99825	8.98948	1.80443
GPRC5A	7.46244e-07	5.51835e-05	1.94762	3.79323	1.80816
HIST3H2BB	8.28466e-07	5.51835e-05	1.81449	3.29236	1.82594
PRICKLE4	9.03045e-07	5.51835e-05	2.03303	4.13321	1.9216
TJP3	9.37729e-07	5.52729e-05	1.98593	3.9439	1.74662
KRTCAP2	9.68409e-07	5.60242e-05	1.92377	3.70089	1.61097
C1orf210	1.04124e-06	5.61048e-05	1.51514	2.29564	1.62625
DGAT1	1.06442e-06	5.61048e-05	1.93488	3.74377	1.67486
GLIS2	1.055e-06	5.61048e-05	1.53261	2.34888	1.74398
RSAD2	1.07756e-06	5.61048e-05	1.64505	2.7062	2.11977
STMN1P1	1.0372e-06	5.61048e-05	1.76744	3.12385	2.34043
ABHD11-AS1	9.93933e-07	5.61048e-05	1.78081	3.17129	2.56344
BCL3	1.14886e-06	5.88366e-05	1.95036	3.80389	1.68517
TMUB1	1.18932e-06	5.99262e-05	1.84275	3.39573	1.74874
AC007731.4	1.20901e-06	5.99516e-05	1.52462	2.32447	2.17564
HS1BP3	1.28237e-06	6.25956e-05	1.83975	3.38468	1.55542
CRB3	1.46916e-06	7.06099e-05	2.1152	4.47406	1.74736
GZF1	1.50045e-06	7.10211e-05	1.90219	3.61834	1.56763
AC141586.1	1.57399e-06	7.23109e-05	2.07774	4.317	1.59393
SNORD3A	1.56095e-06	7.23109e-05	0.457124	0.208963	1.85265
IER5	1.63403e-06	7.39813e-05	6.0752	36.9081	1.71286
EIF2AK4	1.7068e-06	7.4258e-05	1.76691	3.12196	-1.96058
HTR7P1	1.70451e-06	7.4258e-05	2.07004	4.28505	2.00835
SAMD11P1	1.71145e-06	7.4258e-05	2.26729	5.14062	2.28599
SPRY2	1.91666e-06	7.75675e-05	1.82819	3.34227	-2.69709
H2AFJ	1.92189e-06	7.75675e-05	1.55877	2.42978	1.54963
TRADD	1.8603e-06	7.75675e-05	2.06879	4.2799	1.59815
TRIM16	1.93671e-06	7.75675e-05	1.7573	3.08811	1.61183
TRIM11	1.85949e-06	7.75675e-05	1.78305	3.17927	1.70234
CDKN1C	1.90976e-06	7.75675e-05	1.74168	3.03344	1.79648
IGFALS	1.96473e-06	7.76938e-05	1.63465	2.67207	2.43443
C7orf50	2.07609e-06	7.90418e-05	2.40473	5.78275	1.59181
ARSA	2.10002e-06	7.90418e-05	1.76004	3.09773	1.60293
SRF	2.06243e-06	7.90418e-05	1.73933	3.02526	1.60555
SCARNA6	2.04244e-06	7.90418e-05	1.88014	3.53492	2.08024
SLC25A25	2.14563e-06	7.95416e-05	2.08743	4.35737	1.61854
CDC42EP1	2.24061e-06	7.95416e-05	1.75723	3.08787	1.76072
LINC01705	2.23957e-06	7.95416e-05	1.55754	2.42593	1.92469
AC132872.3	2.24034e-06	7.95416e-05	1.77081	3.13575	2.05974
AP005233.2	2.2146e-06	7.95416e-05	2.04901	4.19846	2.38754
TMEM132A	2.27167e-06	7.97382e-05	2.84212	8.07767	1.77164
ZNF788	2.31277e-06	8.0279e-05	1.96715	3.86969	2.06324
NNT	2.39051e-06	8.11735e-05	1.59842	2.55495	-2.15659
BBC3	2.37725e-06	8.11735e-05	1.82038	3.31378	1.73974
DRAP1	2.43394e-06	8.17594e-05	1.79016	3.20468	1.55321
LENG9	2.46919e-06	8.20611e-05	1.6561	2.74266	1.72795
SNORA57	2.49952e-06	8.21947e-05	1.86005	3.4598	2.02628
LMO2	2.53626e-06	8.2534e-05	1.75087	3.06553	1.70487
AC017002.1	2.58864e-06	8.33701e-05	2.18296	4.76533	1.90219
LINC00887	2.7813e-06	8.8661e-05	1.77626	3.15511	1.68315
SPRR5	2.8214e-06	8.90308e-05	2.20481	4.86121	1.84192
AC103563.7	2.88807e-06	8.90491e-05	1.53337	2.35121	1.97826
SCARNA18	2.88882e-06	8.90491e-05	1.66659	2.77752	2.26601
AC021491.2	2.90749e-06	8.90491e-05	1.95348	3.81607	2.26729
AC023590.1	2.94577e-06	8.93454e-05	1.78877	3.19971	2.06879
DUSP8	3.00602e-06	9.02963e-05	2.09955	4.40809	1.81571
HELZ2	3.13043e-06	9.31377e-05	1.94113	3.76798	1.63643
TSC22D4	3.18417e-06	9.33372e-05	1.79385	3.21791	1.61969
AC005921.3	3.19943e-06	9.33372e-05	1.91596	3.67091	1.67818
AC022400.6	3.25664e-06	9.33372e-05	1.54798	2.39624	1.82819
AC092053.2	3.24513e-06	9.33372e-05	1.87841	3.52842	1.87841
ISG15	3.40302e-06	9.5026e-05	1.52902	2.33789	1.80583
AL139393.2	3.38035e-06	9.5026e-05	1.52004	2.31051	1.82267
AC072022.1	3.40682e-06	9.5026e-05	2.12331	4.50845	1.96715
CENPJ	3.72371e-06	0.00010087	1.51467	2.29421	-2.26628
BEND3	3.82509e-06	0.00010087	1.5305	2.34244	-2.23172
PPCDC	3.75355e-06	0.00010087	1.87829	3.52795	1.61552
AC098614.1	3.80681e-06	0.00010087	1.72498	2.97554	1.61976
SMIM29	3.71974e-06	0.00010087	2.03853	4.15558	1.63987
PRR36	3.84234e-06	0.00010087	1.5834	2.50714	2.24897
BX284632.1	3.7437e-06	0.00010087	1.74995	3.06232	2.25787
MAFG	3.98407e-06	0.000103719	0.663517	0.440255	1.57016
CYTOR	4.062e-06	0.000104873	1.61976	2.62363	1.77802
AC068491.4	4.22812e-06	0.000108196	0.485238	0.235456	1.77081
AC132938.6	4.25995e-06	0.000108196	0.602983	0.363588	1.82808
AC093799.2	4.41905e-06	0.000111331	1.97826	3.9135	1.74995
PELI3	4.47553e-06	0.000111852	1.69447	2.87123	1.61555
TNK2	4.57248e-06	0.000113341	1.81242	3.28485	1.54081
LMNTD2	4.60765e-06	0.000113341	2.94234	8.65735	1.67323
ATP13A2	4.75349e-06	0.000116015	1.56163	2.43869	1.72605
BAD	5.02704e-06	0.00012174	1.81377	3.28977	1.62365
HAUS4	5.3948e-06	0.000123877	2.30413	5.30903	1.55514
TMEM184B	5.36351e-06	0.000123877	1.66195	2.76207	1.60511
MAP1LC3A	5.27683e-06	0.000123877	2.12111	4.49909	1.66285
C9orf16	5.26389e-06	0.000123877	1.54606	2.39029	1.66586
SLC16A3	5.19258e-06	0.000123877	1.5089	2.27678	1.67648
KCNT1	5.43252e-06	0.000123877	2.39341	5.72843	1.74544
C5orf66-AS1	5.29897e-06	0.000123877	2.25629	5.09085	1.80956
AC073592.3	5.34652e-06	0.000123877	1.55034	2.40356	1.82038
AC007191.1	5.55229e-06	0.00012516	1.78155	3.17391	1.62999
AP006621.5	5.5689e-06	0.00012516	1.57074	2.46721	2.00544
BCRP8	5.61538e-06	0.000125303	1.5298	2.34029	2.61707
AC136469.2	5.70129e-06	0.000126318	2.12822	4.52932	1.8934
MAOB	5.84309e-06	0.000127649	1.84947	3.42054	-2.05501
CCDC96	5.82155e-06	0.000127649	1.5301	2.34121	1.8418
LINC00662	6.02442e-06	0.000127753	1.80413	3.25488	-2.14414
MAFK	6.08287e-06	0.000127753	1.5642	2.44673	1.57
BAHD1	6.0501e-06	0.000127753	2.05974	4.24251	1.57818
EHD1	5.99191e-06	0.000127753	1.82808	3.34186	1.5919
GPR153	6.13412e-06	0.000127753	2.19136	4.80205	1.61806
SCARNA12	6.11645e-06	0.000127753	1.76399	3.11166	1.70862
AC068587.10	5.99868e-06	0.000127753	1.67638	2.81025	2.84212
MARS2	6.36766e-06	0.000130076	2.47546	6.12792	-2.26999
KCTD5	6.35126e-06	0.000130076	1.8934	3.58498	1.59974
C15orf39	6.37057e-06	0.000130076	1.86194	3.46683	1.61919
AC233723.1	6.41611e-06	0.000130155	2.65583	7.05342	2.2555
FRAS1	6.56726e-06	0.000131514	1.59238	2.53566	-1.88132
MRPL41	6.52796e-06	0.000131514	0.650993	0.423792	1.62513
IL17REL	6.79289e-06	0.000135165	2.32241	5.3936	2.17978
RN7SL381P	6.93679e-06	0.000136181	1.79399	3.21838	1.72868
ARHGEF2	6.97468e-06	0.000136181	1.59393	2.54062	1.75414
SPNS3	6.89778e-06	0.000136181	3.36679	11.3353	1.78047
SNORA73B	7.05635e-06	0.00013692	2.68604	7.21481	1.65968
ZBTB41	7.15517e-06	0.000137094	1.73498	3.01016	-2.21112
ALDH5A1	7.23622e-06	0.000137094	1.93619	3.74884	-2.10428
BRI3	7.37256e-06	0.000137094	3.02833	9.1708	1.54536
NTHL1	7.24866e-06	0.000137094	2.2555	5.0873	1.66334
AC073592.5	7.31249e-06	0.000137094	1.64192	2.69589	1.79016
AL109923.1	7.35026e-06	0.000137094	0.570621	0.325608	1.85591
TMEM171	7.32413e-06	0.000137094	1.90908	3.64459	1.94268
TMEM91	7.46523e-06	0.000137996	0.599747	0.359696	1.69664
RHBDL2	7.92266e-06	0.000138999	0.518765	0.269117	1.52897
CDKN1A	7.61613e-06	0.000138999	1.92511	3.70603	1.53878
ANKRD42	7.9226e-06	0.000138999	0.622654	0.387698	1.62175
GLMP	7.97864e-06	0.000138999	0.575579	0.331291	1.67549
ADAP1	8.00892e-06	0.000138999	0.604124	0.364966	1.68921
UBALD2	7.85595e-06	0.000138999	1.53036	2.34201	1.73093
GCHFR	7.80962e-06	0.000138999	1.70772	2.9163	1.797
AC015912.3	7.87396e-06	0.000138999	1.70772	2.9163	1.83975
AL449106.1	7.80636e-06	0.000138999	1.56338	2.44415	1.86821
AC093249.6	7.71461e-06	0.000138999	0.505883	0.255918	1.87829
AC105233.6	7.59754e-06	0.000138999	1.58798	2.52168	2.94234
PRR13	8.22085e-06	0.000141889	0.576548	0.332408	1.52191
LYPLA2	8.34579e-06	0.000142285	1.61526	2.60906	1.57024
PPP1R14C	8.3804e-06	0.000142285	1.68921	2.85342	1.87545
AC107464.2	8.29744e-06	0.000142285	0.622944	0.388059	2.30413
PNKD	8.54466e-06	0.000143514	0.479938	0.230341	1.5293
AL356488.2	8.51482e-06	0.000143514	0.605118	0.366168	1.6272
SCARNA7	8.66132e-06	0.000144545	1.53249	2.34852	1.71338
GP1BB	8.69861e-06	0.000144545	1.5232	2.32015	2.71629
LRCH4	8.90042e-06	0.000145575	0.559777	0.31335	1.56769
KLF16	8.87426e-06	0.000145575	1.57808	2.49035	1.58137
SNORA2C	8.8519e-06	0.000145575	1.55469	2.41706	2.04035
EPN3	9.01255e-06	0.000146642	1.74993	3.06225	1.59261
AP5Z1	9.08656e-06	0.00014708	0.595374	0.354471	1.52311
TMEM265	9.20685e-06	0.000148259	0.55917	0.312671	2.2094
KRT7	9.28737e-06	0.000148789	0.498316	0.248319	1.84924
AL356481.2	9.376e-06	0.000149442	1.69295	2.86608	1.88466
FAM222B	9.66704e-06	0.000153299	1.75796	3.09042	1.57542
FAM102A	9.80794e-06	0.00015397	1.6624	2.76356	1.5879
LYPD2	9.78228e-06	0.00015397	1.93706	3.75221	1.68418
KRT80	9.90651e-06	0.000154452	1.56591	2.45208	1.64684
SNORA21	9.93753e-06	0.000154452	1.58023	2.49712	3.37552
ACACB	1.03993e-05	0.00015646	1.90443	3.62686	-1.92766
PQLC1	1.02129e-05	0.00015646	1.68821	2.85004	1.61318
SLURP2	1.01974e-05	0.00015646	2.1673	4.69717	1.65585
SPATA2L	1.02902e-05	0.00015646	2.10421	4.4277	1.70277
SNORA48	1.04173e-05	0.00015646	0.564261	0.31839	1.79887
TMEM200B	1.03541e-05	0.00015646	1.85591	3.44442	1.88126
AC027117.2	1.03794e-05	0.00015646	1.56756	2.45725	2.08743
AL391422.3	1.05764e-05	0.00015809	1.86054	3.46162	1.67164
SCFD2	1.06774e-05	0.000158839	1.53078	2.34328	-2.07254
SDC4	1.07649e-05	0.000159382	2.24224	5.02764	1.57316
RN7SL778P	1.10538e-05	0.000162886	0.540512	0.292153	1.95216
EPPK1	1.11994e-05	0.000164258	1.633	2.6667	1.75996
KATNAL1	1.14107e-05	0.000166422	1.64044	2.69105	-2.16912
WFIKKN1	1.14535e-05	0.000166422	1.6576	2.74764	1.84105
SLC2A4RG	1.15308e-05	0.00016677	2.22521	4.95156	1.60722
SNORA17B	1.15892e-05	0.000166842	1.82267	3.32214	2.3258
WBP2	1.1829e-05	0.000168244	1.78372	3.18165	1.6057
HS3ST6	1.18482e-05	0.000168244	2.15045	4.62442	1.72414
RN7SKP48	1.17919e-05	0.000168244	2.0093	4.03727	1.94979
AL365436.2	1.20113e-05	0.000169789	1.61086	2.59486	1.71846
ROR1	1.21551e-05	0.000170281	1.58609	2.51567	-2.33022
RN7SL608P	1.21379e-05	0.000170281	1.52822	2.33546	1.81649
AC073335.2	1.22828e-05	0.000171302	1.82554	3.33258	1.59842
EPN1	1.24153e-05	0.00017238	1.77405	3.14725	1.60462
POLD4	1.25589e-05	0.000173602	1.56342	2.4443	1.60078
DDIT3	1.28238e-05	0.00017418	1.88466	3.55193	1.60604
CYR61	1.27252e-05	0.00017418	1.6272	2.64779	1.63829
HSPA1B	1.28019e-05	0.00017418	2.02254	4.09068	1.81448
AC005786.3	1.27867e-05	0.00017418	2.01854	4.07449	2.55835
FZD10-AS1	1.3162e-05	0.000176555	1.71846	2.95309	1.65161
JUND	1.32373e-05	0.000176555	1.53576	2.35855	1.67634
AL807752.1	1.32812e-05	0.000176555	1.551	2.4056	1.75945
SNORA71C	1.32545e-05	0.000176555	1.67164	2.79437	2.14533
CHIC2	1.33832e-05	0.000177158	1.86821	3.49019	1.57515
AL645608.9	1.34618e-05	0.000177446	1.5724	2.47244	1.88764
PPIL1	1.37206e-05	0.000179343	1.51773	2.3035	-2.35902
DEDD2	1.3699e-05	0.000179343	2.06952	4.28289	1.55285
[truncated: 1,092 more rows]

## Sheet: Sheet 6 | Pl cotinine (Vapers)
Table S6. Differentially expressed genes (DEGs) by plasma cotinine (vaping dose) exposure (linear trend)
[truncated: 1,580 more rows]

[truncated: 8 more sheets: Sheet 7 | Pack year, Sheet 8 | Pl cotinine (Smokers), Sheet 9 | 3rd Gen. device, Sheet 10 | Mult. Gen. device , Sheet 11 | Sweet e-liq. flavor, Sheet 12 | Fruit e-liq. flavor, Sheet 13 | Mint-menth. flavor, Sheet 14 | Mult. e-liq. flavor]
